# Supplementary material for: Evaluating SH-SY5Y cells as a dopaminergic neuronal model: morphological, transcriptomic, and proteomic insights
Source: Turk J Biol. 2025 Aug 11;49(6):700–11. doi: 10.55730/1300-0152.2772 (PMC12604937; doi:10.55730/1300-0152.2772)
Supplement: Supplementary file 3 [file Supplementary_File_3_(1).xlsx]

## Sheet: Label-free quantification
Supplementary file
Proteins identified and label-free quatified by nHPLC-LC-MS/MS analysis during differentiation of SH-SY5Y cells.
Protein FDR Confidence: Combined	Master	Accession	Description	Exp. q-value: Combined	Sum PEP Score	Coverage [%]	# Peptides	# PSMs	# Unique Peptides	# Protein Groups	# AAs	MW [kDa]	calc. pI	Score Sequest HT: Sequest HT	# Peptides (by Search Engine): Sequest HT	# Razor Peptides	Abundance Ratio: (day 3) / (day 0)	Abundance Ratio: (day 6) / (day 0)	Abundance Ratio: (day 9) / (day 0)	Abundance Ratio Variability [%]: (day 3) / (day 0)	Abundance Ratio Variability [%]: (day 6) / (day 0)	Abundance Ratio Variability [%]: (day 9) / (day 0)	Abundances (Grouped): day 0	Abundances (Grouped): day 3	Abundances (Grouped): day 6	Abundances (Grouped): day 9	Abundances (Grouped) CV [%]: day 0	Abundances (Grouped) CV [%]: day 3	Abundances (Grouped) CV [%]: day 6	Abundances (Grouped) CV [%]: day 9
High	Master Protein	P06454	Prothymosin alpha OS=Homo sapiens GN=PTMA PE=1 SV=2	0	6.357	23	2	9	2	1	111	12.2	3.78	18.7	2	0
High	Master Protein	Q01469	Fatty acid-binding protein, epidermal OS=Homo sapiens GN=FABP5 PE=1 SV=3	0.007	1.544	7	1	1	1	1	135	15.2	7.01	1.64	1	0
High	Master Protein	A0A090N8Y5	LSM5 homolog, U6 small nuclear RNA associated (S. cerevisiae) OS=Homo sapiens GN=LSM5 PE=4 SV=1	0.007	1.566	22	1	1	1	1	91	9.9	4.54	0	1	0
High	Master Protein	P26641	Elongation factor 1-gamma OS=Homo sapiens GN=EEF1G PE=1 SV=3	0	1.881	3	1	5	1	1	437	50.1	6.67	5.22	1	0
High	Master Protein	O75934	Pre-mRNA-splicing factor SPF27 OS=Homo sapiens GN=BCAS2 PE=1 SV=1	0.007	1.312	13	1	1	1	1	225	26.1	5.66	0	1	0
High	Master Protein	O75822	Eukaryotic translation initiation factor 3 subunit J OS=Homo sapiens GN=EIF3J PE=1 SV=2	0.001	2.361	10	1	1	1	1	258	29	4.83	0	1	0
High	Master Protein	O43324	Eukaryotic translation elongation factor 1 epsilon-1 OS=Homo sapiens GN=EEF1E1 PE=1 SV=1	0	3.59	7	1	7	1	1	174	19.8	8.54	15.46	1	0
High	Master Protein	Q9NPD3	Exosome complex component RRP41 OS=Homo sapiens GN=EXOSC4 PE=1 SV=3	0.009	1.22	5	1	1	1	1	245	26.4	6.52	1.66	1	0
High	Master Protein	B5BU08	U2 small nuclear RNA auxillary factor 1 isoform a OS=Homo sapiens GN=U2AF1 PE=2 SV=1	0	1.969	5	1	3	1	1	240	27.9	8.54	0	1	0
High	Master Protein	P12270	Nucleoprotein TPR OS=Homo sapiens GN=TPR PE=1 SV=3	0	2.009	0	1	3	1	1	2363	267.1	5.02	3.61	1	0
High	Master Protein	A8K5T7	cDNA FLJ75365, highly similar to Homo sapiens SUGT1B (SUGT1) mRNA OS=Homo sapiens PE=2 SV=1	0	2.837	4	1	4	1	1	365	41	5.16	10.96	1	0
High	Master Protein	Q6QNY1	Biogenesis of lysosome-related organelles complex 1 subunit 2 OS=Homo sapiens GN=BLOC1S2 PE=1 SV=1	0.001	2.161	8	1	2	1	1	142	16	4.86	1.89	1	0
High	Master Protein	A0A087WU53	Magnesium transporter protein 1 OS=Homo sapiens GN=MAGT1 PE=1 SV=1	0.009	1.044	2	1	1	1	1	367	41.5	9.94	0	1	0
High	Master Protein	Q53GL6	RNA binding protein (Autoantigenic, hnRNP-associated with lethal yellow) long isoform variant (Fragment) OS=Homo sapiens GN=RALY PE=2 SV=1	0.007	1.442	3	1	1	1	1	307	32.5	9.17	0	1	0
High	Master Protein	Q53GB0	Mitochondrial import receptor Tom22 variant (Fragment) OS=Homo sapiens PE=2 SV=1	0	7.211	15	1	10	1	1	142	15.5	4.34	25.72	1	0
High	Master Protein	Q53GW1	Vesicle transport-related protein isoform a variant (Fragment) OS=Homo sapiens PE=2 SV=1	0	3.381	2	1	4	1	1	642	72.3	6.38	6.25	1	0
High	Master Protein	P59768	Guanine nucleotide-binding protein G(I)/G(S)/G(O) subunit gamma-2 OS=Homo sapiens GN=GNG2 PE=1 SV=2	0.001	2.345	18	1	5	1	1	71	7.8	7.99	1.79	1	0
High	Master Protein	Q7Z5L9	Interferon regulatory factor 2-binding protein 2 OS=Homo sapiens GN=IRF2BP2 PE=1 SV=2	0.001	2.549	2	1	2	1	1	587	61	8.69	4.33	1	0
High	Master Protein	P52434	DNA-directed RNA polymerases I, II, and III subunit RPABC3 OS=Homo sapiens GN=POLR2H PE=1 SV=4	0.007	1.397	9	1	1	1	1	150	17.1	4.68	0	1	0
High	Master Protein	V9HW44	Epididymis secretory protein Li 303 OS=Homo sapiens GN=HEL-S-303 PE=2 SV=1	0.007	1.32	10	1	1	1	1	229	25.6	5.92	0	1	0
High	Master Protein	P63313	Thymosin beta-10 OS=Homo sapiens GN=TMSB10 PE=1 SV=2	0	2.865	34	1	1	1	1	44	5	5.36	2.02	1	0
High	Master Protein	O76003	Glutaredoxin-3 OS=Homo sapiens GN=GLRX3 PE=1 SV=2	0	2.774	8	1	2	1	1	335	37.4	5.39	0	1	0
High	Master Protein	J3KPC8	Serine/threonine-protein kinase SIK3 OS=Homo sapiens GN=SIK3 PE=1 SV=1	0	1.808	2	1	3	1	1	1321	144.8	6.79	0	1	0
High	Master Protein	Q08945	FACT complex subunit SSRP1 OS=Homo sapiens GN=SSRP1 PE=1 SV=1	0	1.961	2	1	2	1	1	709	81	6.87	3.54	1	0
High	Master Protein	B7Z596	Tropomyosin alpha-1 chain OS=Homo sapiens GN=TPM1 PE=2 SV=1	0	5.369	11	3	4	1	1	275	31.7	4.89	5.48	3	0
High	Master Protein	Q8NDC0	MAPK-interacting and spindle-stabilizing protein-like OS=Homo sapiens GN=MAPK1IP1L PE=1 SV=4	0.007	1.445	7	1	1	1	1	245	24.3	5.62	0	1	0
High	Master Protein	A0A024RDY0	RAN binding protein 5, isoform CRA_d OS=Homo sapiens GN=RANBP5 PE=4 SV=1	0.001	2.365	2	1	2	1	1	1097	123.6	4.94	0	1	0
High	Master Protein	Q9Y654	Heterochromatin-specific nonhistone protein (Fragment) OS=Homo sapiens GN=CBX1 PE=1 SV=1	0.007	1.531	7	1	3	1	1	153	17.5	4.89	1.75	1	0
High	Master Protein	Q9P019	14 kDa phosphohistidine phosphatase OS=Homo sapiens GN=PHPT1 PE=2 SV=1	0.009	1.264	11	1	1	1	1	188	19.9	10.76	0	1	0
High	Master Protein	E3VSK7	NUP98/RARG fusion protein (Fragment) OS=Homo sapiens PE=2 SV=1	0.007	1.356	8	1	1	1	1	290	31.7	8.59	0	1	0
High	Master Protein	B2RBX8	cDNA, FLJ95758, highly similar to Homo sapiens GCIP-interacting protein p29 (P29), mRNA OS=Homo sapiens PE=2 SV=1	0	3.012	12	1	2	1	1	243	28.7	8.28	2.06	1	0
High	Master Protein	Q96P67	Probable G-protein coupled receptor 82 OS=Homo sapiens GN=GPR82 PE=2 SV=1	0	1.857	13	1	2	1	1	336	38.4	9.03	0	1	0
High	Master Protein	P16403	Histone H1.2 OS=Homo sapiens GN=HIST1H1C PE=1 SV=2	0	5.025	17	3	4	1	1	213	21.4	10.93	5.44	3	0
High	Master Protein	A0A024R5H8	RAB6A, member RAS oncogene family, isoform CRA_b OS=Homo sapiens GN=RAB6A PE=3 SV=1	0	4.922	11	2	3	1	1	208	23.5	5.54	4.32	2	0
High	Master Protein	O60869	Endothelial differentiation-related factor 1 OS=Homo sapiens GN=EDF1 PE=1 SV=1	0	2.6	9	1	2	1	1	148	16.4	9.95	2.05	1	0
High	Master Protein	Q15691	Microtubule-associated protein RP/EB family member 1 OS=Homo sapiens GN=MAPRE1 PE=1 SV=3	0.001	2.432	6	1	2	1	1	268	30	5.14	1.64	1	0
High	Master Protein	Q3T8J9	GON-4-like protein OS=Homo sapiens GN=GON4L PE=1 SV=1	0.009	1.219	2	1	1	1	1	2241	248.5	5.01	0	1	0
High	Master Protein	A0A024R6D4	Enhancer of rudimentary homolog OS=Homo sapiens GN=ERH PE=3 SV=1	0.009	1.269	12	1	1	1	1	104	12.3	5.92	2.65	1	0
High	Master Protein	A0A023HJ61	HRES-1/RAB4 variant OS=Homo sapiens GN=RAB4A PE=2 SV=1	0	4.223	20	2	4	1	1	121	13.6	8.18	4.32	2	0
High	Master Protein	Q15637	Splicing factor 1 OS=Homo sapiens GN=SF1 PE=1 SV=4	0.007	1.311	2	1	1	1	1	639	68.3	8.98	1.85	1	0
High	Master Protein	Q96BY7	Autophagy-related protein 2 homolog B OS=Homo sapiens GN=ATG2B PE=1 SV=5	0.009	0.944	0	1	1	1	1	2078	232.6	5.76	0	1	0
High	Master Protein	E9PI68	Signal peptidase complex subunit 2 OS=Homo sapiens GN=SPCS2 PE=1 SV=1	0	1.89	4	1	3	1	1	257	28.5	8.79	6.16	1	0
High	Master Protein	L7RXH5	Mitogen-activated protein kinase OS=Homo sapiens GN=MAPK3 PE=2 SV=1	0.009	1.234	4	1	1	1	1	379	43.1	6.74	0	1	0
High	Master Protein	P09417	Dihydropteridine reductase OS=Homo sapiens GN=QDPR PE=1 SV=2	0.001	2.498	5	1	4	1	1	244	25.8	7.37	6.53	1	0
High	Master Protein	P61803	Dolichyl-diphosphooligosaccharide--protein glycosyltransferase subunit DAD1 OS=Homo sapiens GN=DAD1 PE=1 SV=3	0.009	0.969	10	1	1	1	1	113	12.5	7.08	0	1	0
High	Master Protein	A4D0W0	LSM8 homolog, U6 small nuclear RNA associated (S. cerevisiae) OS=Homo sapiens GN=LSM8 PE=2 SV=1	0	2.717	11	1	1	1	1	96	10.4	4.48	1.7	1	0
High	Master Protein	Q16186	Proteasomal ubiquitin receptor ADRM1 OS=Homo sapiens GN=ADRM1 PE=1 SV=2	0.007	1.32	4	1	4	1	1	407	42.1	5.07	1.71	1	0
High	Master Protein	O00231	26S proteasome non-ATPase regulatory subunit 11 OS=Homo sapiens GN=PSMD11 PE=1 SV=3	0	3.019	3	1	7	1	1	422	47.4	6.48	11.39	1	0
High	Master Protein	Q14028	Cyclic nucleotide-gated cation channel beta-1 OS=Homo sapiens GN=CNGB1 PE=1 SV=2	0.009	1.002	3	1	1	1	1	1251	139.6	4.81	0	1	0
High	Master Protein	O43681	ATPase ASNA1 OS=Homo sapiens GN=ASNA1 PE=1 SV=2	0.007	1.527	10	1	1	1	1	348	38.8	4.91	0	1	0
High	Master Protein	A8K548	cDNA FLJ75008, highly similar to Homo sapiens proline-, glutamic acid-, leucine-rich protein 1 (PELP1), mRNA OS=Homo sapiens PE=2 SV=1	0	2.685	3	1	3	1	1	1130	119.6	4.34	0	1	0
High	Master Protein	B4DLJ3	cDNA FLJ51495, highly similar to ADP-ribosylation factor 5 OS=Homo sapiens PE=2 SV=1	0	2.747	4	1	1	1	1	229	25.4	7.66	1.8	1	0
High	Master Protein	Q9NWH9	SAFB-like transcription modulator OS=Homo sapiens GN=SLTM PE=1 SV=2	0.001	2.516	2	1	1	1	1	1034	117.1	7.87	2.37	1	0
High	Master Protein	Q9NWW7	Uncharacterized protein C2orf42 OS=Homo sapiens GN=C2orf42 PE=2 SV=1	0.007	1.3	3	1	1	1	1	574	64	8.92	0	1	0
High	Master Protein	Q02978	Mitochondrial 2-oxoglutarate/malate carrier protein OS=Homo sapiens GN=SLC25A11 PE=1 SV=3	0.001	2.394	5	1	1	1	1	314	34	9.91	1.83	1	0
High	Master Protein	H7C1J8	Heterogeneous nuclear ribonucleoprotein A3 (Fragment) OS=Homo sapiens GN=HNRNPA3 PE=1 SV=1	0	5.437	63	2	3	1	1	115	11.3	9.7	2.21	2	0
High	Master Protein	Q8N1G4	Leucine-rich repeat-containing protein 47 OS=Homo sapiens GN=LRRC47 PE=1 SV=1	0.001	2.297	3	1	5	1	1	583	63.4	8.28	1.68	1	0
High	Master Protein	Q9NP79	Vacuolar protein sorting-associated protein VTA1 homolog OS=Homo sapiens GN=VTA1 PE=1 SV=1	0.009	1.008	5	1	1	1	1	307	33.9	6.29	0	1	0
High	Master Protein	A0A024R127	Adhesion molecule with Ig-like domain 2, isoform CRA_a OS=Homo sapiens GN=AMIGO2 PE=4 SV=1	0.009	1.093	2	1	1	1	1	522	57.9	8.4	0	1	0
High	Master Protein	I6TRR8	SND1-BRAF fusion OS=Homo sapiens PE=2 SV=1	0.007	1.368	2	1	1	1	1	979	109.1	9.29	0	1	0
High	Master Protein	Q96P70	Importin-9 OS=Homo sapiens GN=IPO9 PE=1 SV=3	0	3.033	2	1	7	1	1	1041	115.9	4.81	11.12	1	0
High	Master Protein	K7EM18	Eukaryotic translation initiation factor 1 OS=Homo sapiens GN=EIF1 PE=1 SV=1	0.008	1.482	15	1	1	1	1	121	13.6	7.9	0	1	0
High	Master Protein	A0A024R8Z4	Dimethylaniline monooxygenase [N-oxide-forming] OS=Homo sapiens GN=FMO3 PE=3 SV=1	0.008	1.462	4	1	1	1	1	532	60	7.78	0	1	0
High	Master Protein	P40429	60S ribosomal protein L13a OS=Homo sapiens GN=RPL13A PE=1 SV=2	0	3.541	6	1	4	1	1	203	23.6	10.93	10.24	1	0
High	Master Protein	P27708	CAD protein OS=Homo sapiens GN=CAD PE=1 SV=3	0	3.135	1	1	6	1	1	2225	242.8	6.46	11.18	1	0
High	Master Protein	B1AKK2	Dimethylarginine dimethylaminohydrolase 1, isoform CRA_b OS=Homo sapiens GN=DDAH1 PE=2 SV=1	0.007	1.45	4	1	2	1	1	285	31.1	5.81	1.6	1	0
High	Master Protein	P40425	Pre-B-cell leukemia transcription factor 2 OS=Homo sapiens GN=PBX2 PE=1 SV=2	0.007	1.4	6	1	2	1	1	430	45.9	7.56	0	1	0
High	Master Protein	P08559	Pyruvate dehydrogenase E1 component subunit alpha, somatic form, mitochondrial OS=Homo sapiens GN=PDHA1 PE=1 SV=3	0.005	1.736	3	1	1	1	1	390	43.3	8.06	1.78	1	0
High	Master Protein	Q96C90	Protein phosphatase 1 regulatory subunit 14B OS=Homo sapiens GN=PPP1R14B PE=1 SV=3	0.007	1.367	18	1	1	1	1	147	15.9	4.86	0	1	0
High	Master Protein	V9HW04	Serine/threonine-protein phosphatase OS=Homo sapiens GN=HEL-S-80p PE=2 SV=1	0	3.228	4	1	3	1	1	327	37.2	6.19	4.12	1	0
High	Master Protein	P14868	Aspartate--tRNA ligase, cytoplasmic OS=Homo sapiens GN=DARS PE=1 SV=2	0.008	1.473	2	1	1	1	1	501	57.1	6.55	0	1	0
High	Master Protein	Q7KZ85	Transcription elongation factor SPT6 OS=Homo sapiens GN=SUPT6H PE=1 SV=2	0.007	1.605	1	1	3	1	1	1726	198.9	4.91	4.2	1	0
High	Master Protein	B2R7C5	DNA helicase OS=Homo sapiens PE=2 SV=1	0	3.054	2	1	7	1	1	808	91	5.77	16.09	1	0
High	Master Protein	P07741	Adenine phosphoribosyltransferase OS=Homo sapiens GN=APRT PE=1 SV=2	0	2.805	7	1	5	1	1	180	19.6	6.02	8.81	1	0
High	Master Protein	Q16891	MICOS complex subunit MIC60 OS=Homo sapiens GN=IMMT PE=1 SV=1	0	1.992	1	1	2	1	1	758	83.6	6.48	1.97	1	0	1000	1000						854909	903271			0.33	16.63
High	Master Protein	A8K525	cDNA FLJ76817, highly similar to Homo sapiens non-POU domain containing, octamer-binding (NONO), mRNA OS=Homo sapiens PE=2 SV=1	0	3.07	7	2	4	1	1	471	54.3	9.2	6.37	2	0	1000	1000						38684.3	150243			4.22	28.88
High	Master Protein	Q15323	Keratin, type I cuticular Ha1 OS=Homo sapiens GN=KRT31 PE=2 SV=3	0.001	2.531	4	1	1	1	1	416	47.2	4.88	2.39	1	0			1000							1.89473e+06				52.4
High	Master Protein	Q6DEN2	DPYSL3 protein OS=Homo sapiens GN=DPYSL3 PE=2 SV=1	0	3.259	2	2	4	1	1	684	73.9	6.55	5.22	2	0			1000							774854				5.25
High	Master Protein	Q00688	Peptidyl-prolyl cis-trans isomerase FKBP3 OS=Homo sapiens GN=FKBP3 PE=1 SV=1	0.001	2.222	5	1	3	1	1	224	25.2	9.28	5.71	1	0	1000		1000					381547		627594		31.28		1.72
High	Master Protein	A8K3B0	cDNA FLJ77877, highly similar to Human ENO2 neuron specific (gamma) enolase OS=Homo sapiens PE=2 SV=1	0	5.842	6	2	5	1	1	434	47.3	5.03	4.08	2	0	1000		1000					716988		1.08292e+06		10.74		1.86
High	Master Protein	P80723	Brain acid soluble protein 1 OS=Homo sapiens GN=BASP1 PE=1 SV=2	0.007	1.317	6	1	1	1	1	227	22.7	4.63	0	1	0	1000		1000					1.17322e+06		1.72823e+06		15.28		5.85
High	Master Protein	P27695	DNA-(apurinic or apyrimidinic site) lyase OS=Homo sapiens GN=APEX1 PE=1 SV=2	0.009	1.004	3	1	1	1	1	318	35.5	8.12	1.69	1	0	1000		1000					732120		522940		25.41		1.61
High	Master Protein	E9KL44	Epididymis tissue sperm binding protein Li 14m OS=Homo sapiens PE=2 SV=1	0.007	1.296	1	1	1	1	1	763	82.9	9.04	0	1	0		1000	1000						399676	135247			0.03	3.48
High	Master Protein	Q14533	Keratin, type II cuticular Hb1 OS=Homo sapiens GN=KRT81 PE=1 SV=3	0.001	2.285	4	2	2	2	1	505	54.9	5.47	1.92	2	0		1000	1000						71896.7	3.2803e+06			10.34	13.99
High	Master Protein	O95881	Thioredoxin domain-containing protein 12 OS=Homo sapiens GN=TXNDC12 PE=1 SV=1	0.007	1.646	8	1	1	1	1	172	19.2	5.4	0	1	0	1000	1000	1000					545003	118139	694734		2.67	4.77	4.15
High	Master Protein	P06703	Protein S100-A6 OS=Homo sapiens GN=S100A6 PE=1 SV=1	0.007	1.611	9	1	4	1	1	90	10.2	5.48	5.39	1	0	1000	1000	1000					989179	492350	2.4474e+06		9.5	9.73	3.1
High	Master Protein	A0A087X1N7	Nebulin OS=Homo sapiens GN=NEB PE=4 SV=1	0.008	1.133	0	1	1	1	1	8560	990.2	9.01	1.7	1	0	1000	1000	1000					591439	37086.8	626000		16.71	84.26	6.09
High	Master Protein	Q13151	Heterogeneous nuclear ribonucleoprotein A0 OS=Homo sapiens GN=HNRNPA0 PE=1 SV=1	0.009	1.233	4	1	1	1	1	305	30.8	9.29	0	1	0	1000	1000	1000					187506	430254	542870		27.93	15.49	3.05
High	Master Protein	Q13315	Serine-protein kinase ATM OS=Homo sapiens GN=ATM PE=1 SV=4	0.009	0.956	0	1	1	1	1	3056	350.5	6.81	1.67	1	0	1000	1000	1000					135668	451340	325305		10.3	2	9.76
High	Master Protein	A0A024R056	Guanine nucleotide binding protein (G protein), beta polypeptide 1, isoform CRA_a OS=Homo sapiens GN=GNB1 PE=4 SV=1	0	2.959	6	2	4	2	1	340	37.4	6	0	2	0	1000	1000	1000					697420	1.74108e+06	796874		9.78	11.59	3.7
High	Master Protein	B2R5M8	Isocitrate dehydrogenase [NADP] OS=Homo sapiens PE=2 SV=1	0.005	1.759	3	1	1	1	1	414	46.6	7.01	0	1	0	1000	1000	1000					763110	881247	1.01028e+06		11.14	12.47	1.94
High	Master Protein	D3DPK5	SH3 domain binding glutamic acid-rich protein like 3, isoform CRA_a (Fragment) OS=Homo sapiens GN=SH3BGRL3 PE=4 SV=1	0	2.011	4	1	1	1	1	257	26.8	8.38	1.82	1	0	1000	1000	1000					565356	540405	1.5783e+06		20.36	3.45	2.08
High	Master Protein	P62917	60S ribosomal protein L8 OS=Homo sapiens GN=RPL8 PE=1 SV=2	0.005	1.708	4	1	1	1	1	257	28	11.03	2.18	1	0	1000	1000	1000					248384	115123	91085.8		14.79	8.92	9.44
High	Master Protein	P38159	RNA-binding motif protein, X chromosome OS=Homo sapiens GN=RBMX PE=1 SV=3	0	1.967	3	1	1	1	1	391	42.3	10.05	2.14	1	0	1000	1000	1000					2.10065e+06	1.09617e+06	1.97922e+06		12.59	35.76	4.17
High	Master Protein	Q15366	Poly(rC)-binding protein 2 OS=Homo sapiens GN=PCBP2 PE=1 SV=1	0	1.931	3	1	1	1	1	365	38.6	6.79	0	1	0	1000	1000	1000					1.50229e+06	1.6071e+06	1.18512e+06		10.33	2.37	6.57
High	Master Protein	K7ES00	Histone H3.3 (Fragment) OS=Homo sapiens GN=H3F3B PE=1 SV=1	0.007	1.343	6	1	1	1	1	151	16.6	11.84	2.19	1	0	35.754	13.123	52.045	5.32	6.24	8.94	81863.8	2.92692e+06	1.07429e+06	4.26062e+06	3.72	5.21	6.1	8.74
High	Master Protein	P06748	Nucleophosmin OS=Homo sapiens GN=NPM1 PE=1 SV=2	0	10.936	21	4	9	4	1	294	32.6	4.78	17.77	4	0	6.739	38.902	47.395	588.87	39.47	63.32	9.17943e+06	1.41468e+07	7.53608e+06	1.04178e+07	78.68	10.23	0.37	1.87
High	Master Protein	P35580	Myosin-10 OS=Homo sapiens GN=MYH10 PE=1 SV=3	0.009	1.234	1	1	1	1	1	1976	228.9	5.54	0	1	0	42.707	0.001	42.104	15		15.64	20740.3	885757		873248	15.28	10.16		4.26
High	Master Protein	A0A0A0MT26	Sodium/potassium-transporting ATPase subunit alpha-3 OS=Homo sapiens GN=ATP1A3 PE=4 SV=1	0.007	1.535	1	1	1	1	1	1226	133.2	6.1	0	1	0	55.445	60.864	42.059	18.31	2.4	6.17	15889	880959	967064	668282	1.61	17.53	2.32	5.95
High	Master Protein	E5KNY5	Leucine-rich PPR-motif containing OS=Homo sapiens GN=LRPPRC PE=4 SV=1	0	2.802	1	1	3	1	1	1394	157.8	6.13	3.66	1	0	222.899	138.435	32.761	136.58	132.4	147	23372.8	5.20976e+06	3.23562e+06	765721	100.51	13.01	17.36	2.65
High	Master Protein	E5RJD8	Tubulin-specific chaperone A OS=Homo sapiens GN=TBCA PE=1 SV=1	0	1.827	8	1	1	1	1	119	14.3	5.12	2.04	1	0	3.093	8.766	28.429	14.97	12.3	12.86	68164.6	210821	597562	1.93783e+06	12.46	15.5	9.06	2.79
High	Master Protein	Q9UK76	Hematological and neurological expressed 1 protein OS=Homo sapiens GN=HN1 PE=1 SV=3	0.007	1.39	6	1	1	1	1	154	16	5.6	2.01	1	0	10.837	7.26	19.941	14.55	10.23	2.87	99579.6	1.07919e+06	722996	1.98568e+06	2.75	14.08	9.92	0.83
High	Master Protein	B2R5M3	cDNA, FLJ92530, highly similar to Homo sapiens chromogranin B (secretogranin 1) (CHGB), mRNA OS=Homo sapiens PE=2 SV=1	0	5.768	7	4	4	4	1	677	78.2	5.1	5.87	4	0	1.698	1.059	13.83	11.83	12.02	12.04	114921	1.22665e+06	1.4193e+06	8.73542e+06	11.46	7.39	8.95	5.02
High	Master Protein	Q9UJZ1	Stomatin-like protein 2, mitochondrial OS=Homo sapiens GN=STOML2 PE=1 SV=1	0.009	0.978	3	1	1	1	1	356	38.5	7.39	0	1	0	8.314	15.938	8.66	19.19	2.69	6.88	42262	351376	673576	365972	0.94	18.27	2.58	6.6
High	Master Protein	A0A087X2I6	Keratin, type I cuticular Ha3-II OS=Homo sapiens GN=KRT33B PE=3 SV=1	0.007	1.694	3	1	1	1	1	404	46.1	4.84	0	1	0	0.001	0.001	8.54			26.74	134635			1.14982e+06	25.13			0.19
High	Master Protein	Q8WVX7	Ribosomal protein S19 (Fragment) OS=Homo sapiens PE=2 SV=1	0	1.869	6	1	1	1	1	157	17.3	10.52	2.04	1	0	0.001	4.24	8.509		29.85	27.57	107503		455864	914727	27.98		0.36	11.55
High	Master Protein	F1T0F7	Cellular retinoic acid binding protein 1 OS=Homo sapiens GN=CRABP1 PE=2 SV=1	0.009	1.189	9	1	1	1	1	137	15.6	5.38	0	1	0	1.154	0.001	8.221	9.78		9.66	342844	395530		2.81865e+06	9.46	2.36		4.03
High	Master Protein	Q32Q12	Nucleoside diphosphate kinase OS=Homo sapiens GN=NME1-NME2 PE=2 SV=1	0	3.046	12	2	6	2	1	292	32.6	8.48	9.17	2	0	10.418	5.839	8.046	890.6	1055.32	1137.7	8.75079e+06	9.11419e+06	4.89119e+06	6.40296e+06	10.59	1.5	10.09	0.43
High	Master Protein	P13521	Secretogranin-2 OS=Homo sapiens GN=SCG2 PE=1 SV=2	0	2.989	3	2	4	2	1	617	70.9	4.75	0	2	0	3.294	2.801	7.554	6.28	7.14	7.3	285565	1.23765e+06	1.25974e+06	3.03113e+06	6.09	3.82	0.66	4.47
High	Master Protein	Q53F64	Heterogeneous nuclear ribonucleoprotein AB isoform a variant (Fragment) OS=Homo sapiens PE=2 SV=1	0	3.288	8	2	2	2	1	332	36	7.42	3.62	2	0	6.224	3.808	6.852	839.95	743.79	814.96	8.9041e+06	6.12569e+06	4.11587e+06	6.67723e+06	4.48	1.89	6.18	3.48
High	Master Protein	B0YIW2	Apolipoprotein C-III OS=Homo sapiens GN=APOC3 PE=4 SV=1	0	5.227	14	1	4	1	1	117	12.8	8.18	5.39	1	0	1.768	1.79	6.336	98.22	102.44	105.68	443529	784035	794015	2.81011e+06	82.66	11.81	5.89	1.49
High	Master Protein	E7EX29	14-3-3 protein zeta/delta (Fragment) OS=Homo sapiens GN=YWHAZ PE=1 SV=1	0	8.75	21	5	13	3	1	246	28	4.92	11.95	5	0	4.575	1.898	6.082	62.67	55.28	54.43	914351	1.15746e+07	5.52641e+06	1.50252e+07	133.03	17.96	2.93	0.63
High	Master Protein	A0A0A6YYJ8	Putative RNA-binding protein Luc7-like 2 OS=Homo sapiens GN=LUC7L2 PE=4 SV=1	0.009	1.236	3	1	1	1	1	458	54.2	10.13	0	1	0	6.179	3.719	5.451	162.7	168.32	180.93	183460	1.13366e+06	682212	1.0001e+06	109.97	16.82	12.06	1.88
High	Master Protein	O15240	Neurosecretory protein VGF OS=Homo sapiens GN=VGF PE=1 SV=2	0	44.872	52	22	68	22	1	615	67.2	4.78	59.48	22	0	1.222	1.254	5.058	64.06	85.14	71.8	3.76342e+07	3.93429e+07	4.53149e+07	1.84866e+08	4.88	0.07	4.62	0.84
High	Master Protein	Q06587	E3 ubiquitin-protein ligase RING1 OS=Homo sapiens GN=RING1 PE=1 SV=2	0.007	1.606	7	1	1	1	1	406	42.4	5.62	0	1	0	0.901	1.404	4.968	28.05	35.81	37.68	322506	290604	452823	1.60212e+06	37.48	23.15	18.14	11.04
High	Master Protein	A8MU27	Small ubiquitin-related modifier 3 OS=Homo sapiens GN=SUMO3 PE=1 SV=1	0.001	2.17	8	1	3	1	1	147	16.9	9.67	3.99	1	0	5.032	3.197	4.96	572.25	573.12	565.58	1.25886e+06	6.33512e+06	4.02515e+06	6.24374e+06	136.98	1.25	1.03	2.91
High	Master Protein	E5RJR5	S-phase kinase-associated protein 1 OS=Homo sapiens GN=SKP1 PE=1 SV=1	0	2.934	7	1	1	1	1	163	18.7	4.7	2.28	1	0	5.018	0.223	4.41	425.27	20.38	416.86	338166	1.69708e+06	75273.6	1.49125e+06	133.84	2.99	7.67	5.81
High	Master Protein	B5BUB1	RuvB-like 1 (Fragment) OS=Homo sapiens GN=RUVBL1 PE=2 SV=1	0	5.459	9	3	7	3	1	456	50.2	6.42	3.56	3	0	0.959	1.063	4.395	37.04	40.6	810.82	1.73253e+06	2.6806e+06	2.7543e+06	1.18225e+06	22.41	8.55	5.5	0.67
High	Master Protein	P68371	Tubulin beta-4B chain OS=Homo sapiens GN=TUBB4B PE=1 SV=1	0	26.683	26	9	35	1	1	445	49.8	4.89	67.06	9	0	4.438	6.134	4.31	203.85	204.45	198.95	683552	3.03368e+06	4.19292e+06	2.94615e+06	114.59	0.78	0.37	4.22
High	Master Protein	P13645	Keratin, type I cytoskeletal 10 OS=Homo sapiens GN=KRT10 PE=1 SV=6	0	21.947	22	10	23	10	1	584	58.8	5.21	23.62	10	0	0.936	5.626	4.186	46.17	52.67	38.09	8.54293e+06	9.44006e+06	5.63778e+07	4.00668e+07	2.13	5.27	2.27	1.87
High	Master Protein	P29373	Cellular retinoic acid-binding protein 2 OS=Homo sapiens GN=CRABP2 PE=1 SV=2	0.009	1.152	7	1	2	1	1	138	15.7	5.4	0	1	0	7.3	4.223	4.074	12.82	16.96	12.91	515208	3.76115e+06	2.17556e+06	2.09878e+06	12.77	6.66	17.58	5.66
High	Master Protein	Q5U077	L-lactate dehydrogenase OS=Homo sapiens GN=LDHB PE=2 SV=1	0	3.429	7	2	4	2	1	334	36.6	6.05	1.91	2	0	0.881	0.514	4.05	19.77	11.05	525.31	3.39367e+06	3.33602e+06	1.77161e+06	741087	8.46	0.48	3.41	4.09
High	Master Protein	P35908	Keratin, type II cytoskeletal 2 epidermal OS=Homo sapiens GN=KRT2 PE=1 SV=2	0	14.525	14	9	17	5	1	639	65.4	8	14.17	9	3	0.591	6.23	3.906	7.35	52.9	59.43	3.84296e+06	1.59328e+06	1.43369e+07	9.70072e+06	5.29	5.53	3.54	0.15
High	Master Protein	B1APY8	ELAV-like protein OS=Homo sapiens GN=ELAVL4 PE=3 SV=1	0.007	1.664	3	1	2	1	1	385	42.4	9.38	0	1	0	1.776	3.821	3.627	96.58	91.79	93.31	338798	601728	1.2947e+06	1.22899e+06	78.22	2.69	9.86	7.55
High	Master Protein	A0A024R0Q4	Phospholipase D family, member 3, isoform CRA_b OS=Homo sapiens GN=PLD3 PE=4 SV=1	0.008	1.132	2	1	1	1	1	490	54.7	6.47	0	1	0	3.122	5.496	3.129	29.19	28.67	29.19	473781	1.47898e+06	2.6038e+06	1.48267e+06	27.89	3.05	5.55	3.05
High	Master Protein	B2R5W3	cDNA, FLJ92658, highly similar to Homo sapiens poly (ADP-ribose) polymerase family, member 1 (PARP1), mRNA OS=Homo sapiens PE=2 SV=1	0	1.941	1	1	5	1	1	1014	113	8.88	3.54	1	0	2.227	3.737	3.071	12.32	10.54	10.24	194922	434011	728363	598523	10.04	12.57	0.09	4.25
High	Master Protein	P62263	40S ribosomal protein S14 OS=Homo sapiens GN=RPS14 PE=1 SV=3	0	2.898	16	2	3	2	1	151	16.3	10.05	1.64	2	0	1.617	1.236	3.046	29.76	29.19	30.75	1.0838e+06	3.44825e+06	3.58243e+06	5.98683e+06	29.84	8.48	4.48	3.1
High	Master Protein	Q5JXB2	Putative ubiquitin-conjugating enzyme E2 N-like OS=Homo sapiens GN=UBE2NL PE=1 SV=1	0.001	2.375	7	1	4	1	1	153	17.4	5.92	7.37	1	0	3.692	1.77	2.949	17.21	4.87	4.76	617150	2.27854e+06	1.09247e+06	1.82022e+06	4.66	16.85	0.35	3.7
High	Master Protein	H3BN98	Uncharacterized protein (Fragment) OS=Homo sapiens PE=4 SV=2	0.009	1.26	3	1	1	1	1	237	27.2	9.55	0	1	0	2.487	3.264	2.645	38.97	41.29	41.94	151754	377484	495358	401437	38.63	10.9	2.76	0.56
High	Master Protein	P13647	Keratin, type II cytoskeletal 5 OS=Homo sapiens GN=KRT5 PE=1 SV=3	0	9.578	10	6	9	3	1	590	62.3	7.74	7.79	6	0		4.554	2.464		17.71	17.79	118069	136101	2.36081e+06	974414	16.9	22.16	0.07	1.76
High	Master Protein	Q14108	Lysosome membrane protein 2 OS=Homo sapiens GN=SCARB2 PE=1 SV=2	0	2.68	4	2	4	2	1	478	54.3	5.14	0	2	0	4.335	7.365	2.441	39.19	40.91	27.12	372576	1.61251e+06	2.59732e+06	1.1784e+06	69.97	3.57	2.8	6.89
High	Master Protein	H6VRG1	Keratin 1 OS=Homo sapiens GN=KRT1 PE=3 SV=1	0	33.409	24	14	50	11	1	645	66.1	8.12	61.61	14	3	0.824	3.2	2.419	36.31	52.98	52.29	2.66579e+07	2.38533e+07	9.50378e+07	7.06663e+07	2.55	1.37	1.69	0.62
High	Master Protein	Q08211	ATP-dependent RNA helicase A OS=Homo sapiens GN=DHX9 PE=1 SV=4	0	5.584	2	3	7	3	1	1270	140.9	6.84	4.15	3	0	3.309	4.902	2.417	77.63	55.37	62.82	788030	1.58589e+06	2.03286e+06	1.29231e+06	12.76	6.37	0.49	2.28
High	Master Protein	X5DNI1	Collapsin response mediator protein 1 isoform A (Fragment) OS=Homo sapiens GN=CRMP1 PE=2 SV=1	0	4.701	4	3	6	2	1	686	74.2	6.86	7.23	3	1	0.864	1.91	2.405	9.9	47.53	43.03	650694	435928	1.31393e+06	1.38276e+06	11.91	3.46	18.75	1.45
High	Master Protein	A0A087X0X3	Heterogeneous nuclear ribonucleoprotein M OS=Homo sapiens GN=HNRNPM PE=1 SV=1	0	9.355	8	4	12	4	1	730	77.5	8.78	17.17	4	0	2.702	3.266	2.399	24.39	15.71	17.24	1.86992e+06	2.75419e+06	3.48825e+06	2.65757e+06	13.41	3.13	5.95	4.07
High	Master Protein	B3KN29	cDNA FLJ13371 fis, clone PLACE1000656, highly similar to PRA1 family protein 2 OS=Homo sapiens PE=2 SV=1	0.001	2.553	6	1	7	1	1	178	19.3	9.19	0	1	0	1.735	3.154	2.201	25.94	24	26.1	273698	474874	863347	602346	24.54	0.96	11.93	0.12
High	Master Protein	P23246	Splicing factor, proline- and glutamine-rich OS=Homo sapiens GN=SFPQ PE=1 SV=2	0	8.063	6	4	11	3	1	707	76.1	9.44	19.94	4	1	2.309	2.45	2.149	120.61	49.2	88.03	2.1445e+06	7.01088e+06	6.80306e+06	6.38444e+06	39.41	9.14	2.52	5.51
High	Master Protein	P11279	Lysosome-associated membrane glycoprotein 1 OS=Homo sapiens GN=LAMP1 PE=1 SV=3	0	2.856	5	2	3	2	1	417	44.9	8.75	3.37	2	0	2.846	5.777	2.144	58.73	58.48	39.65	535272	1.16501e+06	2.25309e+06	897019	29.57	7.84	0.95	1.53
High	Master Protein	P48735	Isocitrate dehydrogenase [NADP], mitochondrial OS=Homo sapiens GN=IDH2 PE=1 SV=2	0.001	2.564	5	2	3	2	1	452	50.9	8.69	1.6	2	0	2.943	4.188	2.123	137.38	108.52	153.03	726288	2.41251e+06	3.38354e+06	1.82442e+06	15.27	4.15	22.02	2.46
High	Master Protein	P55084	Trifunctional enzyme subunit beta, mitochondrial OS=Homo sapiens GN=HADHB PE=1 SV=3	0.009	0.985	2	1	1	1	1	474	51.3	9.41	0	1	0	1.914	3.922	2.119	15.89	7.77	7.55	177709	340063	696989	376503	7.56	15.89	2.97	7.13
High	Master Protein	P27348	14-3-3 protein theta OS=Homo sapiens GN=YWHAQ PE=1 SV=1	0	8.514	18	4	12	2	1	245	27.7	4.78	9.66	4	0	2.29	1.888	2.117	70.26	48.43	103.52	2.76756e+06	1.11492e+07	8.26217e+06	1.06782e+07	48.83	11.63	3.98	4.04
High	Master Protein	O75947	ATP synthase subunit d, mitochondrial OS=Homo sapiens GN=ATP5H PE=1 SV=3	0.009	1.265	6	1	2	1	1	161	18.5	5.3	1.81	1	0	1.953	1.705	2.112	58.72	60.75	59.65	304037	593934	518315	642180	53.74	5.15	0.35	2.94
High	Master Protein	B4DPP6	cDNA FLJ54371, highly similar to Serum albumin OS=Homo sapiens PE=2 SV=1	0	9.667	5	4	13	4	1	618	70.3	6.09	10.99	4	0	0.489	0.604	2.104	6.89	14.83	55.72	2.21118e+07	8.09636e+06	7.94325e+06	4.30476e+07	5.05	5.45	6.54	1.89
High	Master Protein	A0A090N8Y2	Protein disulfide isomerase related protein (Calcium-binding protein, intestinal-related) OS=Homo sapiens GN=ERP70 PE=4 SV=1	0	9.135	9	5	10	5	1	645	72.9	5.07	6.27	5	0	0.681	1.779	1.99	41.86	48.5	45.16	2.64494e+06	2.13506e+06	5.1512e+06	5.58196e+06	17.24	2.32	0.93	0.58
High	Master Protein	P52209	6-phosphogluconate dehydrogenase, decarboxylating OS=Homo sapiens GN=PGD PE=1 SV=3	0.009	1.051	4	1	1	1	1	483	53.1	7.23	0	1	0	1.233	2.393	1.976	5.76	14.68	11.21	437656	539798	1.0474e+06	864817	2.62	5.59	14.19	10.86
High	Master Protein	A0A024R1A3	Ubiquitin-activating enzyme E1 (A1S9T and BN75 temperature sensitivity complementing), isoform CRA_a OS=Homo sapiens GN=UBE1 PE=3 SV=1	0.007	1.386	1	1	1	1	1	1058	117.8	5.76	0	1	0	2.224	2.304	1.949	14.91	15.09	15.27	350392	779381	807226	682849	15.34	11.53	9.86	8.19
High	Master Protein	P14625	Endoplasmin OS=Homo sapiens GN=HSP90B1 PE=1 SV=1	0	32.949	21	15	47	14	1	803	92.4	4.84	81.69	15	0	1.506	2.554	1.945	57.13	59.64	69.55	1.75048e+07	2.7711e+07	3.60179e+07	3.28433e+07	6.74	1.81	5.43	0.83
High	Master Protein	V9HWB4	Epididymis secretory sperm binding protein Li 89n OS=Homo sapiens GN=HEL-S-89n PE=2 SV=1	0	32.086	29	15	49	13	1	654	72.3	5.16	56.76	15	2	1.101	1.8	1.859	47.92	50.46	51.14	3.49466e+07	4.58088e+07	6.31707e+07	6.50707e+07	4.45	0.18	0.29	1
High	Master Protein	B4DE59	cDNA FLJ60424, highly similar to Junction plakoglobin OS=Homo sapiens PE=2 SV=1	0.001	2.136	3	2	2	2	1	563	62.6	5.17	0	2	0	0.001	8.934	1.858		51.83	14.81	244288		2.01297e+06	174282	12.17		2.24	14.27
High	Master Protein	A0A024R371	ADP-ribosylation-like factor 6 interacting protein 5, isoform CRA_a OS=Homo sapiens GN=ARL6IP5 PE=4 SV=1	0.009	1.1	6	1	1	1	1	188	21.6	9.77	0	1	0	1.778	2.15	1.845	6.11	6.16	9.79	126249	224532	271413	232917	6.08	6.07	5.02	9.72
High	Master Protein	O14828	Secretory carrier-associated membrane protein 3 OS=Homo sapiens GN=SCAMP3 PE=1 SV=3	0.009	1.275	5	1	1	1	1	347	38.3	7.64	0	1	0	1.622	1.751	1.745	24.03	22.64	23.82	363144	588861	635720	633714	22.8	1.16	9.55	2.34
High	Master Protein	P02545	Prelamin-A/C OS=Homo sapiens GN=LMNA PE=1 SV=1	0	21.118	17	10	32	10	1	664	74.1	7.02	43.2	10	0	0.963	0.669	1.742	46.28	20.79	69.91	8.64039e+06	9.8046e+06	7.28777e+06	1.48619e+07	4.54	8.14	6.75	2.55
High	Master Protein	P81605	Dermcidin OS=Homo sapiens GN=DCD PE=1 SV=2	0	3.96	20	2	6	2	1	110	11.3	6.54	3.72	2	0	0.486	2.245	1.71	9.36	37.54	39.81	709368	1.10406e+06	3.20897e+06	3.24196e+06	37.25	6.34	22.95	0.75
High	Master Protein	B4DT31	cDNA FLJ53425, highly similar to Far upstream element-binding protein 1 OS=Homo sapiens PE=2 SV=1	0	3.378	3	2	3	2	1	665	69.8	7.36	1.76	2	0	5.511	0.737	1.694	16.18	48.11	206.81	2.96825e+06	462740	501711	1.83074e+06	19.64	16.04	105.24	2.47
High	Master Protein	B1AVU8	Saposin-D OS=Homo sapiens GN=PSAP PE=1 SV=1	0	7.889	7	4	13	4	1	559	61.7	5.22	20.56	4	0	0.862	0.741	1.675	20.65	32.34	39.14	1.00226e+07	5.58088e+06	5.66794e+06	1.20508e+07	7.93	5.87	3.55	2.93
High	Master Protein	A8K6I6	cDNA FLJ75092, highly similar to Homo sapiens golgi associated, gamma adaptin ear containing, ARF binding protein 3 (GGA3), transcript variant long, mRNA OS=Homo sapiens PE=2 SV=1	0.009	1.203	1	1	1	1	1	723	78.2	5.72	0	1	0	0.555	0.598	1.666	5.25	8.59	13.6	235547	130772	140975	392532	13.7	17.75	24.81	8.32
High	Master Protein	B4DR52	Histone H2B OS=Homo sapiens PE=2 SV=1	0	4.912	16	3	16	3	1	166	18	10.32	18.55	3	0	1.158	13.63	1.661	66.5	1639.92	115.07	6.0318e+07	6.55498e+07	5.12388e+07	3.93437e+07	28.03	3.6	8.82	12.41
High	Master Protein	Q6ZU64	Coiled-coil domain-containing protein 108 OS=Homo sapiens GN=CCDC108 PE=2 SV=2	0.005	1.804	1	1	1	1	1	1925	217.1	6.51	0	1	0	1.414	1.803	1.661	121.16	127.28	123.9	445413	630027	803059	739977	93.41	10.41	3.45	7.26
High	Master Protein	P50454	Serpin H1 OS=Homo sapiens GN=SERPINH1 PE=1 SV=2	0	2.663	5	2	3	2	1	418	46.4	8.69	0	2	0	1.554	2.189	1.634	29.96	75.88	63.04	1.86047e+06	2.44213e+06	2.68062e+06	2.24413e+06	20.05	10.92	9.23	0.61
High	Master Protein	V9HW80	Epididymis luminal protein 220 OS=Homo sapiens GN=HEL-S-70 PE=2 SV=1	0	4.617	4	3	8	3	1	806	89.3	5.26	3.56	3	0	1.788	1.253	1.63	13.21	22.38	50.35	1.04589e+06	2.27523e+06	2.19852e+06	2.15348e+06	20.62	2.29	4.09	3.13
High	Master Protein	Q9UK08	Guanine nucleotide-binding protein G(I)/G(S)/G(O) subunit gamma-8 OS=Homo sapiens GN=GNG8 PE=1 SV=1	0.005	1.776	23	1	2	1	1	70	7.8	7.14	1.67	1	0	1.733	2.037	1.612	22.98	22.67	23.39	955761	1.65602e+06	1.9465e+06	1.54113e+06	23.11	9.41	11.26	6.88
High	Master Protein	Q9BS26	Endoplasmic reticulum resident protein 44 OS=Homo sapiens GN=ERP44 PE=1 SV=1	0.009	1.158	2	1	1	1	1	406	46.9	5.26	0	1	0	1.37	3.54	1.598	5.74	21.02	9.96	96399.7	132053	341286	154024	0.04	5.47	19.86	9.48
High	Master Protein	A0A024R713	Dihydrolipoyl dehydrogenase OS=Homo sapiens GN=DLD PE=3 SV=1	0.009	0.996	2	1	1	1	1	509	54.1	7.85	0	1	0	1.182	2.324	1.587	12.9	10.01	10.41	160868	190193	373854	255314	10.21	13.17	9.82	4.35
High	Master Protein	P27824	Calnexin OS=Homo sapiens GN=CANX PE=1 SV=2	0	6.399	6	3	8	3	1	592	67.5	4.6	9.29	3	0	1.085	2.285	1.583	49.72	49.61	49.59	3.0437e+06	3.5652e+06	5.79865e+06	4.65189e+06	25.73	2.94	8.05	6.86
High	Master Protein	A8K3C3	T-complex protein 1 subunit delta OS=Homo sapiens PE=2 SV=1	0	5.042	7	3	6	3	1	539	57.9	7.83	0	3	0	1.858	2.215	1.485	72.94	67.87	72.64	2.15179e+06	1.74118e+06	3.88107e+06	2.30008e+06	11.26	1.57	5.33	0.54
High	Master Protein	B2RB70	Neurocalcin delta, isoform CRA_a OS=Homo sapiens GN=NCALD PE=2 SV=1	0.009	1.255	4	1	3	1	1	193	22.2	5.35	1.61	1	0	0.676	1.667	1.484	10.25	7.32	9.1	227052	153452	378558	336921	7.17	22.25	3.94	9.12
High	Master Protein	Q9NQ39	Putative 40S ribosomal protein S10-like OS=Homo sapiens GN=RPS10P5 PE=5 SV=1	0.008	1.493	8	1	1	1	1	176	20.1	10.13	0	1	0	0.92	1.235	1.478	22.49	29.4	29.05	1.14019e+06	1.04844e+06	1.40809e+06	1.68568e+06	28.13	17.41	3.31	5.01
High	Master Protein	Q9BVA1	Tubulin beta-2B chain OS=Homo sapiens GN=TUBB2B PE=1 SV=1	0	29.964	36	11	41	3	1	445	49.9	4.89	77.99	11	0	1.067	1.992	1.474	39.67	29.41	43.02	1.33154e+07	1.36136e+07	2.48233e+07	1.60645e+07	11.91	5.41	8.15	10.02
High	Master Protein	Q6IBN6	CBX1 protein OS=Homo sapiens GN=CBX1 PE=2 SV=1	0.007	1.531	6	1	2	1	1	185	21.4	4.93	1.75	1	0	1.623	0.846	1.473	2.75	1.61	2.37	921697	1.49572e+06	779490	1.35754e+06	2.15	2.66	0.22	2.3
High	Master Protein	P04406	Glyceraldehyde-3-phosphate dehydrogenase OS=Homo sapiens GN=GAPDH PE=1 SV=3	0	11.306	18	5	17	5	1	335	36	8.46	22.22	5	0	1.59	1.991	1.462	63.67	56.31	58.05	2.25396e+07	2.35155e+07	3.1634e+07	2.36306e+07	14.74	1.17	0.55	1.25
High	Master Protein	P51991	Heterogeneous nuclear ribonucleoprotein A3 OS=Homo sapiens GN=HNRNPA3 PE=1 SV=2	0	5.802	11	3	7	2	1	378	39.6	9.01	8.66	3	1	1.374	1.637	1.46	83.16	22.29	58.11	2.54433e+06	4.75017e+06	3.84491e+06	4.85564e+06	10.98	11.75	7.41	2.29
High	Master Protein	P35527	Keratin, type I cytoskeletal 9 OS=Homo sapiens GN=KRT9 PE=1 SV=3	0	15.787	16	6	18	6	1	623	62	5.24	12.7	6	0	1.066	3.182	1.404	38.02	43.04	42.99	3.19943e+06	5.10045e+06	1.99584e+07	9.55964e+06	45.89	5.64	9.01	0.75
High	Master Protein	A0A0A0MQT0	Retinol binding protein 1, cellular OS=Homo sapiens GN=RBP1 PE=4 SV=1	0	6.221	15	3	12	3	1	197	22.3	6.13	18.4	3	0	1.302	1.13	1.387	15.3	45.93	11.21	5.98157e+06	7.65007e+06	6.14656e+06	7.89205e+06	2.14	1.56	19.13	7.12
High	Master Protein	P30101	Protein disulfide-isomerase A3 OS=Homo sapiens GN=PDIA3 PE=1 SV=4	0	14.699	17	8	20	5	1	505	56.7	6.35	22.35	8	3	1.12	1.574	1.385	34.34	53.7	31.04	9.79769e+06	1.19993e+07	1.69154e+07	1.86202e+07	7.31	0.57	1.52	0.9
High	Master Protein	E9PB61	THO complex subunit 4 OS=Homo sapiens GN=ALYREF PE=1 SV=1	0	2.074	4	1	3	1	1	264	27.5	11.05	5.77	1	0	1.058	0.366	1.384	44.94	5.18	46.37	1.67535e+06	1.77203e+06	612607	2.31811e+06	43.15	7.83	28.51	3.41
High	Master Protein	V9HW43	Epididymis secretory protein Li 102 OS=Homo sapiens GN=HEL-S-102 PE=2 SV=1	0	3.929	18	3	6	3	1	205	22.8	6.4	1.7	3	0	0.807	0.754	1.367	26.16	23	39.15	3.69075e+06	2.67121e+06	2.79877e+06	4.83361e+06	21.18	6.78	7.81	2.21
High	Master Protein	V5YQU3	Receptor protein-tyrosine kinase OS=Homo sapiens GN=FGFR2-BICC1 PE=2 SV=1	0.009	1.135	1	1	1	1	1	1574	172.6	8.07	0	1	0	2.095	2.792	1.366	19.56	17.82	18.19	196317	411324	548179	268155	18.67	1.3	14.43	11.55
High	Master Protein	B4DJ30	cDNA FLJ61290, highly similar to Neutral alpha-glucosidase AB OS=Homo sapiens PE=2 SV=1	0	7.09	6	5	7	5	1	995	112.9	6.06	0	5	0	1.372	2.119	1.359	42.05	24.57	30.46	2.05386e+06	5.08321e+06	4.75175e+06	4.87644e+06	6.21	2.69	6.9	2.89
High	Master Protein	Q8NF91	Nesprin-1 OS=Homo sapiens GN=SYNE1 PE=1 SV=4	0.009	1.104	0	1	1	1	1	8797	1010.5	5.53	0	1	0	0.759	1.182	1.355	14.02	25.67	24.33	1.16549e+06	885012	1.37719e+06	1.57875e+06	24.14	7.71	0.06	7.63
High	Master Protein	A8K878	cDNA FLJ77177, highly similar to Homo sapiens arginine-rich, mutated in early stage tumors (ARMET), mRNA OS=Homo sapiens PE=2 SV=1	0.007	1.395	5	1	2	1	1	185	21.1	8.92	1.63	1	0	0.596	0.861	1.284	3.8	13.95	16.6	838586	500204	722196	1.07646e+06	1.73	10.28	18.02	15.93
High	Master Protein	A0A024QZN9	Voltage-dependent anion channel 2, isoform CRA_a OS=Homo sapiens GN=VDAC2 PE=4 SV=1	0	4.183	9	3	6	3	1	319	34.5	7.99	3.62	3	0	1.93	3.164	1.283	59.02	58.08	69.83	2.77445e+06	5.31892e+06	8.47038e+06	3.53518e+06	8.01	3.11	16.4	1.41
High	Master Protein	Q6FHX6	Flap endonuclease 1 OS=Homo sapiens GN=FEN1 PE=2 SV=1	0.009	1.208	3	1	1	1	1	380	42.6	8.62	0	1	0	1.658	2.051	1.279	3.52	7.17	12	444692	737470	912045	568692	0.61	3.37	6.86	11.46
High	Master Protein	P63261	Actin, cytoplasmic 2 OS=Homo sapiens GN=ACTG1 PE=1 SV=1	0	28.998	31	9	71	9	1	375	41.8	5.48	136.12	9	0	1.093	3.08	1.249	39.61	92.74	43.75	1.54161e+08	2.36494e+08	2.78372e+08	2.20306e+08	3.54	1.08	2.02	2.4
High	Master Protein	Q59G24	Activated RNA polymerase II transcription cofactor 4 variant (Fragment) OS=Homo sapiens PE=2 SV=1	0	2.818	8	1	5	1	1	134	15.1	9.38	10.34	1	0	1	0.618	1.249	47.22	18.04	45.95	2.26022e+06	2.26062e+06	1.3962e+06	2.82328e+06	43.21	1.06	0.85	4.92
High	Master Protein	Q5U0I6	H.sapiens ras-related Hrab1A protein OS=Homo sapiens GN=RAB1A PE=2 SV=1	0	6.46	15	3	8	1	1	205	22.7	6.21	11.18	3	2	1.814	1.871	1.245	20.73	15.34	15.33	2.45026e+06	4.50705e+06	4.80922e+06	2.88108e+06	5.46	5.95	9.47	0.52
High	Master Protein	P62805	Histone H4 OS=Homo sapiens GN=HIST1H4A PE=1 SV=2	0	12.849	39	4	25	4	1	103	11.4	11.36	49.86	4	0	2.499	1.137	1.236	55.94	46.09	41.03	3.46798e+07	1.0247e+08	5.09086e+07	6.91613e+07	31.99	2.53	4.79	1.44
High	Master Protein	B3KNB4	cDNA FLJ14168 fis, clone NT2RP2001440, highly similar to 14-3-3 protein gamma OS=Homo sapiens PE=2 SV=1	0	6.572	13	3	10	1	1	247	28.2	4.89	7.42	3	0	1.154	0.559	1.228	48.45	15.42	51.56	4.95715e+06	5.71997e+06	2.77329e+06	6.08912e+06	46.69	9.61	7.25	0.8
High	Master Protein	P62913	60S ribosomal protein L11 OS=Homo sapiens GN=RPL11 PE=1 SV=2	0.005	1.746	8	1	3	1	1	178	20.2	9.6	0	1	0	1.317	2.247	1.227	11.76	11.26	11.87	1.59906e+06	2.10576e+06	3.59259e+06	1.96195e+06	11.45	3.37	9.58	2.03
High	Master Protein	P23396	40S ribosomal protein S3 OS=Homo sapiens GN=RPS3 PE=1 SV=2	0	8.154	18	4	15	4	1	243	26.7	9.66	6.2	4	0	1.148	1.712	1.216	46.48	32.77	17.27	3.56166e+06	4.73659e+06	6.1016e+06	4.42448e+06	14.52	4.33	8.3	2.87
High	Master Protein	Q99714	3-hydroxyacyl-CoA dehydrogenase type-2 OS=Homo sapiens GN=HSD17B10 PE=1 SV=3	0	4.464	11	2	5	2	1	261	26.9	7.78	0	2	0	1.959	2.602	1.214	123.08	111.87	175.12	877169	1.04003e+06	1.4693e+06	667519	23.55	1.46	5	6.85
High	Master Protein	P49411	Elongation factor Tu, mitochondrial OS=Homo sapiens GN=TUFM PE=1 SV=2	0	12.967	17	7	16	7	1	452	49.5	7.61	10.73	7	0	1.891	2.221	1.191	59.6	54.76	54.6	4.78387e+06	9.56999e+06	1.05563e+07	7.21822e+06	6.02	2.26	5.75	5.77
High	Master Protein	P56385	ATP synthase subunit e, mitochondrial OS=Homo sapiens GN=ATP5I PE=1 SV=2	0	3.103	25	2	5	2	1	69	7.9	9.35	7.4	2	0	1.194		1.183	17.99		18.82	731784	1.16906e+06	463826	1.10686e+06	17.82	2.2	3.55	3.87
High	Master Protein	Q9Y277	Voltage-dependent anion-selective channel protein 3 OS=Homo sapiens GN=VDAC3 PE=1 SV=1	0	4.399	7	2	8	1	1	283	30.6	8.66	5.17	2	0	1.85	2.268	1.179	5.66	16.03	1.84	626077	1.15826e+06	1.42019e+06	738408	1.17	5.44	15.33	1.77
High	Master Protein	B2RBD5	cDNA, FLJ95457, highly similar to Homo sapiens tubulin, beta, 4 (TUBB4), mRNA OS=Homo sapiens PE=2 SV=1	0	19.186	16	6	27	1	1	450	50.4	4.93	48.37	6	0	1.053	1.699	1.177	24.39	23.34	25.83	795449	837541	1.35122e+06	936565	25.14	13.2	19.33	5.1
High	Master Protein	P09382	Galectin-1 OS=Homo sapiens GN=LGALS1 PE=1 SV=2	0.007	1.59	6	1	2	1	1	135	14.7	5.5	0	1	0	0.319	0.233	1.171	2.66	1.34	25.31	1.14135e+06	363811	266362	1.33628e+06	25.02	2.57	11.7	7.26
High	Master Protein	P23284	Peptidyl-prolyl cis-trans isomerase B OS=Homo sapiens GN=PPIB PE=1 SV=2	0	3.828	12	2	2	2	1	216	23.7	9.41	0	2	0	1.135	1.447	1.164	18.31	17.21	18.55	3.40289e+06	3.86334e+06	4.92323e+06	3.96117e+06	18.11	6.32	15.07	4.5
High	Master Protein	B2RDW0	cDNA, FLJ96792, highly similar to Homo sapiens calmodulin 2 (phosphorylase kinase, delta) (CALM2), mRNA OS=Homo sapiens PE=2 SV=1	0	25.853	38	6	43	6	1	149	16.8	4.22	89.16	6	0	0.743	0.54	1.156	20.95	11.07	42.8	4.47495e+07	3.03162e+07	2.19786e+07	4.38308e+07	18.06	2.86	11.51	2.84
High	Master Protein	Q59GB4	Dihydropyrimidinase-like 2 variant (Fragment) OS=Homo sapiens PE=2 SV=1	0.001	2.124	1	1	5	1	1	628	68.1	6.24	1.79	1	0	0.976	1.171	1.154	11.39	11.27	11.51	539859	526931	632181	623003	11.38	0.18	8.46	5.54
High	Master Protein	P13073	Cytochrome c oxidase subunit 4 isoform 1, mitochondrial OS=Homo sapiens GN=COX4I1 PE=1 SV=1	0.007	1.301	6	1	1	1	1	169	19.6	9.51	0	1	0	1.554	2.136	1.149	4.55	3.14	3.16	405321	629670	865629	465886	3.02	4.43	1.15	0.24
High	Master Protein	A8K3H8	cDNA FLJ77680, highly similar to Homo sapiens protein phosphatase 2 (formerly 2A), regulatory subunit A (PR 65), alpha isoform (PPP2R1A), mRNA OS=Homo sapiens PE=2 SV=1	0	4.044	7	3	3	3	1	589	65.3	5.11	0	3	0	1.434	1.834	1.148	16.41	22.76	12.01	426255	603777	787719	461824	7.05	3.79	5.23	1.21
High	Master Protein	Q9Y5B9	FACT complex subunit SPT16 OS=Homo sapiens GN=SUPT16H PE=1 SV=1	0	3.079	2	2	3	2	1	1047	119.8	5.66	1.64	2	0	1.702	1.643	1.145	60.87	16.34	76.65	645430	1.16111e+06	1.16774e+06	784739	12.45	2.71	8.62	2.69
High	Master Protein	P31150	Rab GDP dissociation inhibitor alpha OS=Homo sapiens GN=GDI1 PE=1 SV=2	0.007	1.304	4	1	1	1	1	447	50.6	5.14	0	1	0	0.893	1.164	1.139	33.14	37.18	40.7	744741	665078	867141	848086	39.09	3.66	19.29	6.61
High	Master Protein	P68104	Elongation factor 1-alpha 1 OS=Homo sapiens GN=EEF1A1 PE=1 SV=1	0	12.375	13	6	17	6	1	462	50.1	9.01	23.24	6	0	1.368	2.012	1.13	32.37	48.59	62.73	2.82087e+07	5.12498e+07	6.73544e+07	3.81851e+07	33.48	2.21	2.84	1.14
High	Master Protein	P99999	Cytochrome c OS=Homo sapiens GN=CYCS PE=1 SV=2	0	1.908	18	2	2	2	1	105	11.7	9.57	0	2	0	0.665	0.52	1.103	5.32	2.99	4.89	2.95031e+06	2.08745e+06	1.47794e+06	3.20494e+06	4.07	7.09	0.83	1
High	Master Protein	Q59GX6	DEAD/H (Asp-Glu-Ala-Asp/His) box polypeptide 3 variant (Fragment) OS=Homo sapiens PE=2 SV=1	0.007	1.381	2	1	3	1	1	674	74.5	7.75	0	1	0	1.116	1.51	1.102	5.1	7	5.77	413732	461835	624635	455838	4.32	5.01	6.88	5.67
High	Master Protein	O75367	Core histone macro-H2A.1 OS=Homo sapiens GN=H2AFY PE=1 SV=4	0.007	1.305	2	1	2	1	1	372	39.6	9.79	0	1	0	2.396	0.824	1.102	4.43	7.6	3.86	204569	490244	168562	225481	3.68	4.33	10.93	0.08
High	Master Protein	Q13435	Splicing factor 3B subunit 2 OS=Homo sapiens GN=SF3B2 PE=1 SV=2	0	2.869	3	2	2	2	1	895	100.2	5.67	0	2	0	0.855	0.445	1.098	11.53	7.47	11.84	1.72014e+06	1.47383e+06	713379	1.92917e+06	2.25	5.61	8.91	4.43
High	Master Protein	B5BUE6	ATP-dependent RNA helicase DDX5 (Fragment) OS=Homo sapiens GN=DDX5 PE=2 SV=1	0	12.794	11	7	18	7	1	614	69.1	8.92	22.67	7	0	1.168	1.479	1.083	42.55	45.77	61.63	5.63396e+06	6.72256e+06	9.49637e+06	7.13299e+06	19.73	0.74	0.73	3.46
High	Master Protein	A0A024RAD5	Dolichyl-diphosphooligosaccharide--protein glycosyltransferase 48 kDa subunit OS=Homo sapiens GN=DDOST PE=3 SV=1	0.009	1.175	2	1	1	1	1	456	50.7	6.4	0	1	0	1.061	2.872	1.063	10.39	10.25	10.51	203422	215876	584256	216326	10.05	2.42	4.33	0.7
High	Master Protein	V9HWE0	Annexin OS=Homo sapiens GN=HEL-S-7 PE=2 SV=1	0	6.788	12	3	9	3	1	320	35.9	5.05	1.87	3	0	1.285	1.776	1.06	11.46	14.08	24.46	2.24542e+06	2.91103e+06	3.99028e+06	2.50245e+06	8.62	3.71	0.35	12.11
High	Master Protein	Q5JWF2	Guanine nucleotide-binding protein G(s) subunit alpha isoforms XLas OS=Homo sapiens GN=GNAS PE=1 SV=2	0.001	2.525	1	1	6	1	1	1037	111	5.03	8.71	1	0	0.957	1.31	1.05	11.95	13.02	13.19	684830	655176	897257	719173	12.67	2.99	3.39	1.57
High	Master Protein	A0A087WWD4	Neural cell adhesion molecule 1 OS=Homo sapiens GN=NCAM1 PE=4 SV=1	0	2.586	3	2	2	2	1	884	97.3	4.93	0	2	0	1.165	1.296	1.048	17.82	16.58	18.26	586554	1.23142e+06	1.64197e+06	1.20276e+06	17.59	13.58	7.93	1.09
High	Master Protein	P00338	L-lactate dehydrogenase A chain OS=Homo sapiens GN=LDHA PE=1 SV=2	0	2.674	6	2	3	2	1	332	36.7	8.27	3.24	2	0	1.883	0.585	1.041	160.76	69.22	203.03	822595	1.75368e+06	554609	976855	16.75	13.21	3.55	2.19
High	Master Protein	Q14257	Reticulocalbin-2 OS=Homo sapiens GN=RCN2 PE=1 SV=1	0.008	1.497	3	1	1	1	1	317	36.9	4.4	0	1	0	1.149	1.58	1.037	56.95	54.4	58.4	1.09344e+06	1.25635e+06	1.72798e+06	1.13362e+06	53.57	8.96	15.39	5.43
High	Master Protein	P51149	Ras-related protein Rab-7a OS=Homo sapiens GN=RAB7A PE=1 SV=1	0	7.849	18	3	10	3	1	207	23.5	6.7	14.37	3	0	0.935	1.095	1.035	29.85	15.62	8.59	2.98929e+06	2.8507e+06	3.35721e+06	2.94569e+06	14.73	0.65	15.83	3.79
High	Master Protein	P60866	40S ribosomal protein S20 OS=Homo sapiens GN=RPS20 PE=1 SV=1	0.001	2.394	9	1	2	1	1	119	13.4	9.94	1.69	1	0	0.998	1.145	1.027	5.19	5.18	11.78	1.7685e+06	1.76424e+06	2.02506e+06	1.81536e+06	4.99	0.71	1.69	11.6
High	Master Protein	V9HW26	ATP synthase subunit alpha OS=Homo sapiens GN=HEL-S-123m PE=2 SV=1	0	16.163	17	8	27	8	1	553	59.7	9.13	26.48	8	0	1.204	1.726	1.026	37.04	36.07	28.75	2.09245e+07	2.16424e+07	2.99611e+07	1.90991e+07	10.13	3.49	8.41	6.2
High	Master Protein	A0A024R0L6	Platelet-activating factor acetylhydrolase, isoform Ib, gamma subunit 29kDa, isoform CRA_a OS=Homo sapiens GN=PAFAH1B3 PE=4 SV=1	0.007	1.307	7	1	1	1	1	231	25.7	6.84	0	1	0	1.043	1.466	1.019	17.71	17.62	18.03	608029	634074	891142	619673	17.66	7.45	8.13	4.86
High	Master Protein	P04843	Dolichyl-diphosphooligosaccharide--protein glycosyltransferase subunit 1 OS=Homo sapiens GN=RPN1 PE=1 SV=1	0	5.724	6	3	8	3	1	607	68.5	6.38	0	3	0	1.264	1.736	1.015	33.92	36.86	20.43	2.09328e+06	2.53487e+06	3.57367e+06	2.15803e+06	17.79	0.75	0.06	1.72
High	Master Protein	P62851	40S ribosomal protein S25 OS=Homo sapiens GN=RPS25 PE=1 SV=1	0.007	1.394	8	1	1	1	1	125	13.7	10.11	0	1	0	1.566	1.456	1.014	32.6	33.37	35.16	771429	1.20782e+06	1.12337e+06	782246	33.03	12.47	9.17	1.81
High	Master Protein	E9KL48	Epididymis tissue sperm binding protein Li 18mP OS=Homo sapiens GN=GLUD1 PE=2 SV=1	0.007	1.687	2	1	1	1	1	558	61.4	7.8	0	1	0	1.442	1.618	1.009	2.45	12.17	16.91	303165	437197	490519	306035	2.37	2.12	11.76	16.3
High	Master Protein	O43175	D-3-phosphoglycerate dehydrogenase OS=Homo sapiens GN=PHGDH PE=1 SV=4	0	3.311	4	2	3	2	1	533	56.6	6.71	0	2	0	0.843	1.598	1.005	16.52	69.74	3	642377	586647	943481	340067	11.88	5.56	9.71	2.24
High	Master Protein	A8K3Q7	Annexin OS=Homo sapiens PE=2 SV=1	0.007	1.385	1	1	1	1	1	673	75.8	5.55	0	1	0	1.017	1.376	1.004	20.52	19.66	19.75	223142	226885	307154	224016	19.99	4.39	10.45	9.76
High	Master Protein	B2R9K8	cDNA, FLJ94440, highly similar to Homo sapiens chaperonin containing TCP1, subunit 6A (zeta 1)(CCT6A), mRNA OS=Homo sapiens PE=2 SV=1	0	6.523	7	4	7	4	1	531	57.9	6.8	6.91	4	0	1.299	1.488	1.003	52.06	59	56.73	2.07501e+06	2.40814e+06	2.82632e+06	1.80153e+06	7.47	7.07	8.69	9.63
High	Master Protein	Q9UMX5	Neudesin OS=Homo sapiens GN=NENF PE=1 SV=1	0	4.306	12	2	3	2	1	172	18.8	5.69	3.32	2	0	0.557	0.814	0.998	5.33	30.94	27.42	1.8757e+06	1.01628e+06	1.51555e+06	1.82127e+06	2.74	4.5	3.5	0.34
High	Master Protein	H7BZJ3	Protein disulfide-isomerase A3 (Fragment) OS=Homo sapiens GN=PDIA3 PE=1 SV=1	0	8.116	38	4	8	1	1	123	13.5	7.3	6.75	4	0	0.717	0.972	0.995	12.5	21.17	23.4	4.82546e+06	3.46036e+06	4.68973e+06	4.80212e+06	23.38	3.11	14.59	7.18
High	Master Protein	P17987	T-complex protein 1 subunit alpha OS=Homo sapiens GN=TCP1 PE=1 SV=1	0	7.847	10	5	12	5	1	556	60.3	6.11	7.8	5	0	1.371	1.55	0.993	31.65	45.48	35.67	2.00983e+06	3.04024e+06	3.92007e+06	2.15813e+06	4.88	2.52	4.22	1.45
High	Master Protein	Q01844	RNA-binding protein EWS OS=Homo sapiens GN=EWSR1 PE=1 SV=1	0	3.232	4	2	3	2	1	656	68.4	9.33	0	2	0	0.931	0.709	0.993	5.5	2.33	6.64	1.07417e+06	1.00017e+06	761463	1.06673e+06	4.47	6.24	1.58	6.62
High	Master Protein	P04259	Keratin, type II cytoskeletal 6B OS=Homo sapiens GN=KRT6B PE=1 SV=5	0	11.455	13	6	14	1	1	564	60	8	23.4	6	0	0.293	0.298	0.983	1.86	4.89	20.24	577797	169144	171896	567817	20.55	0.54	56.06	5.39
High	Master Protein	P45974	Ubiquitin carboxyl-terminal hydrolase 5 OS=Homo sapiens GN=USP5 PE=1 SV=2	0	2.791	4	2	4	2	1	858	95.7	5.03	1.76	2	0	1.527	1.017	0.976	12.34	13.32	12.27	492987	752632	501502	481066	12.82	12.63	1.87	6.48
High	Master Protein	F4ZW66	NF110b OS=Homo sapiens PE=2 SV=1	0	3.194	3	2	3	2	1	898	95.7	8.81	1.73	2	0	1.183	1.532	0.97	37.67	70.29	45.63	2.0317e+06	2.21812e+06	2.9341e+06	1.88489e+06	9.41	3.06	9.34	2.77
High	Master Protein	F5H5D3	Tubulin alpha-1C chain OS=Homo sapiens GN=TUBA1C PE=1 SV=1	0	32.995	25	9	50	1	1	519	57.7	5.07	71.86	9	8	1.06	1.415	0.97	37.79	31.97	27.87	1.59841e+08	1.57155e+08	2.18947e+08	1.46136e+08	23.73	1.37	5.95	0.62
High	Master Protein	F8WAR4	MICOS complex subunit MIC19 OS=Homo sapiens GN=CHCHD3 PE=1 SV=1	0.007	1.67	5	1	1	1	1	241	27.7	6.64	1.9	1	0	1.14	0.972	0.969	5.44	9.13	5.09	710600	810258	690708	688867	5.32	3.55	9.55	4.21
High	Master Protein	Q00839	Heterogeneous nuclear ribonucleoprotein U OS=Homo sapiens GN=HNRNPU PE=1 SV=6	0	10.341	8	6	12	6	1	825	90.5	6	3.93	6	0	1.371	1.591	0.968	41.07	31.54	35.13	1.49296e+07	1.95436e+07	1.79936e+07	1.42452e+07	2.42	0.71	0.39	2.42
High	Master Protein	A0A024RDS1	Heat shock 105kDa/110kDa protein 1, isoform CRA_c OS=Homo sapiens GN=HSPH1 PE=3 SV=1	0.009	1.224	2	1	1	1	1	858	96.8	5.39	0	1	0	1.722	1.32	0.952	8.66	8.88	7.84	837957	1.44266e+06	1.10582e+06	797355	8.55	5.06	1.52	5.19
High	Master Protein	Q6IPH7	RPL14 protein OS=Homo sapiens GN=RPL14 PE=2 SV=1	0.009	0.941	5	1	1	1	1	220	23.8	10.93	0	1	0	0.001	2.804	0.95		20.23	18.52	617526		1.7314e+06	586539	19.55		3.23	1.12
High	Master Protein	Q16352	Alpha-internexin OS=Homo sapiens GN=INA PE=1 SV=2	0	5.996	6	3	9	2	1	499	55.4	5.4	10.98	3	0	0.789	1.14	0.948	11.06	16.12	14.32	405522	722587	969170	817152	16.86	11.97	6.74	15.36
High	Master Protein	P21796	Voltage-dependent anion-selective channel protein 1 OS=Homo sapiens GN=VDAC1 PE=1 SV=2	0	9.228	20	5	12	4	1	283	30.8	8.54	7.13	5	1	1.627	2.297	0.946	31.81	35.39	48.94	4.08214e+06	6.19665e+06	9.40007e+06	3.91756e+06	11.58	5.35	2.11	5.16
High	Master Protein	Q14204	Cytoplasmic dynein 1 heavy chain 1 OS=Homo sapiens GN=DYNC1H1 PE=1 SV=5	0	2.042	1	2	2	2	1	4646	532.1	6.4	0	2	0	0.957	1.453	0.942	35.99	34.76	35.2	960289	372861	1.3587e+06	367040	1.77	10.58	11.78	9.28
High	Master Protein	A2A3R6	40S ribosomal protein S6 OS=Homo sapiens GN=RPS6 PE=2 SV=1	0.007	1.328	5	1	1	1	1	249	28.7	10.84	0	1	0	1.45	2.429	0.913	9.76	7.19	6.75	412966	598615	1.00325e+06	376993	6.91	9.76	1.24	8.1
High	Master Protein	Q16658	Fascin OS=Homo sapiens GN=FSCN1 PE=1 SV=3	0	6.645	11	5	9	5	1	493	54.5	7.24	0	5	0	1.218	1.592	0.908	38.92	46.07	40.22	3.19371e+06	5.85235e+06	7.97464e+06	5.12991e+06	28.38	3.66	4.31	6.1
High	Master Protein	Q99623	Prohibitin-2 OS=Homo sapiens GN=PHB2 PE=1 SV=2	0	10.04	20	6	15	6	1	299	33.3	9.83	16.33	6	0	1.64	2.335	0.898	59.37	67.26	35.12	3.82595e+06	6.87256e+06	9.43205e+06	3.94347e+06	21.28	1.29	1.65	0.03
High	Master Protein	Q5SU16	Beta 5-tubulin OS=Homo sapiens GN=TUBB PE=2 SV=1	0	30.369	33	11	41	2	1	444	49.6	4.89	68.63	11	9	0.855	1.824	0.897	28.91	38.37	28.86	5.96262e+07	7.09406e+07	1.08589e+08	7.22389e+07	8.53	4.69	9.96	2.64
High	Master Protein	Q71U36	Tubulin alpha-1A chain OS=Homo sapiens GN=TUBA1A PE=1 SV=1	0	30.652	28	9	54	1	1	451	50.1	5.06	73.01	9	0	1.489	0.485	0.885	23.93	5.4	17.41	3.7495e+06	5.58462e+06	1.81751e+06	3.31777e+06	22.68	0.88	6.57	11.24
High	Master Protein	P62269	40S ribosomal protein S18 OS=Homo sapiens GN=RPS18 PE=1 SV=3	0	3.132	13	2	2	2	1	152	17.7	10.99	2.2	2	0	2.076	0.421	0.872	154.03	3.34	156.41	819813	2.42416e+06	343350	1.16494e+06	14.96	9	6.9	0.51
High	Master Protein	H3BNX8	Cytochrome c oxidase subunit 5A, mitochondrial OS=Homo sapiens GN=COX5A PE=1 SV=1	0	1.827	6	1	3	1	1	153	17.2	6	1.61	1	0	0.842	0.973	0.871	8.25	11.3	8.98	1.09556e+06	922543	1.06639e+06	954084	11.66	7.53	4.02	4.94
High	Master Protein	A8K401	Prohibitin, isoform CRA_a OS=Homo sapiens GN=PHB PE=2 SV=1	0	19.848	42	10	30	10	1	272	29.8	5.76	30.24	10	0	1.496	1.95	0.862	14.53	31.23	27.01	8.63804e+06	1.75142e+07	2.19462e+07	1.10589e+07	8.27	0.29	1.36	1.16
High	Master Protein	I3L0A0	HCG2044781 OS=Homo sapiens GN=TMEM189-UBE2V1 PE=4 SV=1	0.008	1.514	3	1	2	1	1	370	42.2	6.71	1.69	1	0	1.035	0.001	0.862	30.89		25.33	748293	774310		644865	32.38	17.1		3.13
High	Master Protein	B2R7W4	cDNA, FLJ93632, highly similar to Homo sapiens heterogeneous nuclear ribonucleoprotein R (HNRPR), mRNA OS=Homo sapiens PE=2 SV=1	0	5.383	5	3	8	3	1	633	70.9	7.74	3.63	3	0	1.182	1.2	0.86	22	33.48	32.24	3.08641e+06	4.10198e+06	4.01564e+06	3.35192e+06	12.72	2.32	5.94	0.01
High	Master Protein	P07737	Profilin-1 OS=Homo sapiens GN=PFN1 PE=1 SV=2	0	12.802	39	4	23	4	1	140	15	8.27	42.04	4	0	0.834	0.494	0.86	19.05	6.78	14.68	1.67312e+07	1.4013e+07	7.79821e+06	1.43742e+07	6.36	4.32	0.09	4.39
High	Master Protein	Q9Y2V2	Calcium-regulated heat stable protein 1 OS=Homo sapiens GN=CARHSP1 PE=1 SV=2	0.007	1.375	11	1	1	1	1	147	15.9	8.21	0	1	0	0.294	0.471	0.859	3.1	7.97	27.01	1.53722e+06	451971	723754	1.3199e+06	34.06	3.78	3.17	0.58
High	Master Protein	B7Z268	Single-stranded DNA-binding protein OS=Homo sapiens GN=SSBP1 PE=2 SV=1	0	3.654	14	2	4	2	1	159	18.5	10.1	3.6	2	0	1.457	0.872	0.857	18.78	14.22	13.49	1.52413e+06	3.2136e+06	2.48632e+06	2.11884e+06	18.16	4.75	1.53	2.98
High	Master Protein	P05141	ADP/ATP translocase 2 OS=Homo sapiens GN=SLC25A5 PE=1 SV=7	0	9.406	16	5	13	2	1	298	32.8	9.69	16.18	5	3	1.265	1.534	0.855	39.44	35.67	26.65	2.76799e+06	5.64809e+06	7.59683e+06	4.42831e+06	4.71	1.37	5.77	1.11
High	Master Protein	P49327	Fatty acid synthase OS=Homo sapiens GN=FASN PE=1 SV=3	0	1.918	0	1	3	1	1	2511	273.3	6.44	5.43	1	0	0.961	0.938	0.845	2.05	1.45	2.43	830417	797868	779065	701807	1.58	2.15	0.4	3.28
High	Master Protein	P35998	26S protease regulatory subunit 7 OS=Homo sapiens GN=PSMC2 PE=1 SV=3	0.009	1.199	3	1	1	1	1	433	48.6	5.95	0	1	0	1.181	2.503	0.844	30.96	31.46	22.27	115958	136908	290224	97914.9	31.82	14.2	11.93	12.97
High	Master Protein	A0A087WYR3	Tumor protein D54 OS=Homo sapiens GN=TPD52L2 PE=1 SV=1	0.008	1.511	4	1	1	1	1	222	23.8	6.55	0	1	0	0.932	0.687	0.834	11.67	6.13	9.51	331031	308594	227382	276083	13.25	5.49	10.15	2.98
High	Master Protein	B2RDE1	cDNA, FLJ96568, highly similar to Homo sapiens tropomyosin 3 (TPM3), mRNA OS=Homo sapiens PE=2 SV=1	0	18.435	27	8	30	7	1	248	29	4.75	47.58	8	1	0.542	0.24	0.83	22.88	2.67	50.98	4.00742e+07	2.224e+07	1.12077e+07	3.31716e+07	23.68	0.45	4.93	2.9
High	Master Protein	P08238	Heat shock protein HSP 90-beta OS=Homo sapiens GN=HSP90AB1 PE=1 SV=4	0	38.08	26	16	54	7	1	724	83.2	5.03	92.32	16	9	1.019	0.962	0.828	42.35	48	29.8	9.00056e+07	1.09155e+08	9.28054e+07	8.82007e+07	2.27	0.44	5.85	0.31
High	Master Protein	V9HW88	Calreticulin, isoform CRA_b OS=Homo sapiens GN=HEL-S-99n PE=2 SV=1	0	6.128	9	2	12	2	1	417	48.1	4.44	22.75	2	0	0.865	0.83	0.827	20.49	41.78	28.17	1.62389e+07	1.30899e+07	1.25137e+07	1.19196e+07	4.65	1.96	1.29	6
High	Master Protein	A8K3B9	Reticulon OS=Homo sapiens PE=2 SV=1	0.001	2.3	9	2	2	2	1	208	23.5	8.91	0	2	0	1.597	1.709	0.824	5.67	9.67	7.22	294695	1.08171e+06	1.50429e+06	736522	5.49	9.67	1.27	3.83
High	Master Protein	A0A024RAM4	Microtubule-associated protein 1B, isoform CRA_b OS=Homo sapiens GN=MAP1B PE=4 SV=1	0	2.879	2	2	3	2	1	2468	270.5	4.81	0	2	0	0.884	0.7	0.82	19.13	12.63	26.05	262111	231680	183513	214803	25.8	16.41	9.24	42.44
High	Master Protein	V9HW22	Epididymis luminal protein 33 OS=Homo sapiens GN=HEL-S-72p PE=2 SV=1	0	27.989	23	11	46	7	1	646	70.9	5.52	62.13	11	2	0.863	0.881	0.815	26.16	34.36	32.65	3.69311e+07	3.10686e+07	3.11895e+07	3.02236e+07	6.38	5.34	2.37	1.11
High	Master Protein	Q59EI9	ADP,ATP carrier protein, liver isoform T2 variant (Fragment) OS=Homo sapiens PE=2 SV=1	0	7.245	12	4	7	1	1	323	35.4	9.85	4	4	0	0.784	1.378	0.814	12.44	20.52	13.87	920745	721907	1.26838e+06	749092	20.83	12.26	10.32	7.4
High	Master Protein	P22626	Heterogeneous nuclear ribonucleoproteins A2/B1 OS=Homo sapiens GN=HNRNPA2B1 PE=1 SV=2	0	22.168	28	8	37	8	1	353	37.4	8.95	43.85	8	0	0.962	0.803	0.811	94.65	59.75	62.28	5.60513e+07	4.81324e+07	4.10796e+07	4.02392e+07	15.28	0.27	2.29	0.54
High	Master Protein	G8JLB6	Heterogeneous nuclear ribonucleoprotein H OS=Homo sapiens GN=HNRNPH1 PE=1 SV=1	0	8.808	9	3	13	3	1	472	51.2	6.8	14.65	3	0	1.042	1.463	0.805	42.8	69.22	46.13	1.22162e+07	1.40475e+07	1.86957e+07	1.01185e+07	8.69	12.18	1.76	0.04
High	Master Protein	Q15084	Protein disulfide-isomerase A6 OS=Homo sapiens GN=PDIA6 PE=1 SV=1	0	16.721	18	6	25	6	1	440	48.1	5.08	46.46	6	0	1.008	1.293	0.803	26.08	18.22	10.52	1.34191e+07	1.38379e+07	1.75218e+07	1.2044e+07	20.88	1	3.05	7.77
High	Master Protein	P30050	60S ribosomal protein L12 OS=Homo sapiens GN=RPL12 PE=1 SV=1	0	3.086	15	2	7	2	1	165	17.8	9.42	5.06	2	0	0.766	0.648	0.802	36.89	22.34	32.48	2.28094e+06	1.75905e+06	1.43757e+06	1.75583e+06	3.05	4.35	0.06	6.54
High	Master Protein	H7C2I1	Protein arginine N-methyltransferase 1 OS=Homo sapiens GN=PRMT1 PE=4 SV=1	0.009	1.099	3	1	1	1	1	371	42.4	5.35	0	1	0	2.142	2.306	0.799	3.32	3.28	5.67	278027	595577	641108	222215	3.18	0.75	2.6	8.65
High	Master Protein	G9K388	YWHAE/FAM22A fusion protein (Fragment) OS=Homo sapiens GN=YWHAE/FAM22A fusion PE=2 SV=1	0	8.671	14	5	15	3	1	384	41.2	4.97	15.18	5	2	1.035	0.747	0.79	72.64	32.87	53.32	1.21305e+07	1.70879e+07	1.06828e+07	1.27398e+07	21.69	3.99	2.31	2.92
High	Master Protein	A0A024R1N4	X-ray repair complementing defective repair in Chinese hamster cells 6 (Ku autoantigen, 70kDa), isoform CRA_a OS=Homo sapiens GN=XRCC6 PE=4 SV=1	0.001	2.235	2	1	3	1	1	609	69.8	6.64	0	1	0	1.302	0.965	0.788	27.33	23.23	17.3	651751	848423	629128	513359	26.73	6.09	19.01	3.31
High	Master Protein	F8WF69	Clathrin light chain A OS=Homo sapiens GN=CLTA PE=1 SV=1	0	4.548	10	3	6	3	1	260	27.8	4.91	3.66	3	0	0.621	0.325	0.786	16.48	4.4	27.14	724078	2.22006e+06	1.58877e+06	3.43378e+06	40.19	11.66	4.01	0.28
High	Master Protein	F5GXR3	Parathymosin OS=Homo sapiens GN=PTMS PE=1 SV=1	0	3.146	11	1	4	1	1	104	12.1	11	8.77	1	0	1.388	0.826	0.782	99.01	69.82	62.04	1.54707e+06	2.14703e+06	1.27797e+06	1.20931e+06	80.84	5.99	1.35	2.43
High	Master Protein	Q17RC7	Exocyst complex component 3-like protein 4 OS=Homo sapiens GN=EXOC3L4 PE=2 SV=2	0.008	1.514	1	1	1	1	1	722	79.8	6.32	0	1	0	2.519	1.032	0.78	6.33	6.24	7.15	529802	1.33464e+06	546542	413246	6.21	3.99	6.14	11.68
High	Master Protein	E9KL35	Epididymis tissue sperm binding protein Li 3a OS=Homo sapiens PE=2 SV=1	0	7.209	10	3	9	3	1	317	35.1	7.69	11.34	3	0	1.575	1.467	0.774	43.45	24.43	10.35	2.89105e+06	4.97491e+06	4.81664e+06	2.66038e+06	4.4	0.48	8.68	0.7
High	Master Protein	Q53GR7	Solute carrier family 25, member 13 (Citrin) variant (Fragment) OS=Homo sapiens PE=2 SV=1	0.007	1.524	2	1	1	1	1	675	74.1	8.38	1.61	1	0	1.644	1.972	0.772	19.75	19.54	12.72	380954	626189	751400	294192	20.35	12.33	21.3	1.56
High	Master Protein	Q06323	Proteasome activator complex subunit 1 OS=Homo sapiens GN=PSME1 PE=1 SV=1	0.007	1.389	4	1	1	1	1	249	28.7	6.02	0	1	0	0.775	0.324	0.772	12.17	2.13	12.24	696730	540193	226088	538118	19.5	2.73	3.02	0.83
High	Master Protein	Q53HB7	Diablo isoform 1 variant (Fragment) OS=Homo sapiens PE=2 SV=1	0	1.842	4	1	3	1	1	239	27.1	6.4	0	1	0	0.993	0.579	0.77	4.05	7.43	3.17	532162	528381	308122	409533	2.14	3.97	21.21	5.18
High	Master Protein	P10809	60 kDa heat shock protein, mitochondrial OS=Homo sapiens GN=HSPD1 PE=1 SV=2	0	36.754	32	13	42	13	1	573	61	5.87	70.79	13	0	1.334	1.618	0.768	63.39	62.94	30.67	3.26809e+07	4.7114e+07	5.60738e+07	3.28956e+07	3.77	1.72	2.27	0.57
High	Master Protein	D6R956	Ubiquitin carboxyl-terminal hydrolase OS=Homo sapiens GN=UCHL1 PE=1 SV=1	0	3.812	7	2	6	2	1	241	26.8	5.81	7.02	2	0	0.738	0.502	0.764	8.8	2.11	10.94	4.95909e+06	4.29259e+06	2.91019e+06	4.2761e+06	26.86	0.76	6.22	6.29
High	Master Protein	P13639	Elongation factor 2 OS=Homo sapiens GN=EEF2 PE=1 SV=4	0	5.429	5	4	5	4	1	858	95.3	6.83	1.74	4	0	1.274	1.177	0.763	55.85	68.68	37.89	3.63817e+06	4.24779e+06	4.20428e+06	2.83664e+06	11.36	8	9.18	4.23
High	Master Protein	B4DH02	cDNA FLJ50510, highly similar to Heat shock 70 kDa protein 4 OS=Homo sapiens PE=2 SV=1	0.007	1.389	2	1	1	1	1	840	94.3	5.19	0	1	0	1.023	0.999	0.763	27.4	26.56	16.24	455804	466422	455487	347774	26.32	3.47	7.67	0.94
High	Master Protein	P14866	Heterogeneous nuclear ribonucleoprotein L OS=Homo sapiens GN=HNRNPL PE=1 SV=2	0	6.555	11	4	8	4	1	589	64.1	8.22	11.34	4	0	1.05	1.148	0.748	15.14	32.92	4.71	3.04491e+06	5.02102e+06	5.84968e+06	3.70353e+06	0.31	5.68	2.26	5
High	Master Protein	A0A087WVQ6	Clathrin heavy chain OS=Homo sapiens GN=CLTC PE=3 SV=1	0	5.838	3	4	6	4	1	1679	191.9	5.69	0	4	0	1.436	1.367	0.746	13.5	25.97	17.31	2.01506e+06	4.30853e+06	4.45778e+06	3.02454e+06	12.6	1.41	6.53	4.23
High	Master Protein	A0A024R5Z9	Pyruvate kinase OS=Homo sapiens GN=PKM2 PE=3 SV=1	0	14.669	21	8	21	8	1	531	58	7.71	19.69	8	0	0.954	1.038	0.745	31.04	53.71	17.35	1.6856e+07	1.57802e+07	1.78543e+07	1.25301e+07	9.13	2.04	3.92	0.89
High	Master Protein	Q8N1C8	HSPA9 protein (Fragment) OS=Homo sapiens GN=HSPA9 PE=2 SV=1	0	9.709	8	4	14	4	1	681	73.8	6.37	14.63	4	0	0.94	1.018	0.745	16.54	23.26	21.78	7.7859e+06	6.78191e+06	7.52956e+06	5.65622e+06	14.48	0.4	3.52	6.69
High	Master Protein	J3KPS3	Fructose-bisphosphate aldolase OS=Homo sapiens GN=ALDOA PE=3 SV=1	0	5.361	8	3	5	3	1	368	39.8	8.09	4.34	3	0	0.781	0.699	0.742	23.6	10.37	5.07	2.36031e+06	2.2819e+06	2.1716e+06	2.46371e+06	6.5	4.41	2.03	1.21
High	Master Protein	B4DL85	cDNA FLJ60660, highly similar to Hematological and neurological expressed1-like protein OS=Homo sapiens PE=2 SV=1	0	3.477	13	2	2	2	1	208	22.1	9.31	1.61	2	0	0.328	0.281	0.741	2.68	3.71	9.68	2.663e+06	510780	715368	1.96006e+06	4.29	24.17	4.51	6.14
High	Master Protein	B4DJQ5	cDNA FLJ59211, highly similar to Glucosidase 2 subunit beta OS=Homo sapiens PE=2 SV=1	0	9.74	6	3	5	3	1	535	60.1	4.42	7.15	3	0	0.866	1.202	0.736	43.23	23.24	26.71	6.52451e+06	6.48998e+06	7.48809e+06	5.54122e+06	19.41	3.86	1.87	3.56
High	Master Protein	Q13185	Chromobox protein homolog 3 OS=Homo sapiens GN=CBX3 PE=1 SV=4	0.007	1.539	6	1	1	1	1	183	20.8	5.33	0	1	0	0.671	0.386	0.726	18.28	5.81	22.54	1.00066e+06	671859	386183	726315	39.99	10.55	15.97	3.01
High	Master Protein	P07900	Heat shock protein HSP 90-alpha OS=Homo sapiens GN=HSP90AA1 PE=1 SV=5	0	34.103	22	14	54	6	1	732	84.6	5.02	84.28	14	0	1.229	1.143	0.725	37.91	51.83	12.92	2.00626e+07	1.92858e+07	1.87582e+07	1.56457e+07	19.25	2.28	0.65	2.19
High	Master Protein	B2R4P2	cDNA, FLJ92164, highly similar to Homo sapiens peroxiredoxin 1 (PRDX1), mRNA OS=Homo sapiens PE=2 SV=1	0	5.934	14	3	12	2	1	199	22.2	8.38	14.64	3	0	0.791	0.951	0.725	20.99	18.31	19.96	1.93512e+06	1.58077e+06	1.83079e+06	1.5022e+06	14.95	0.56	4.24	4.64
High	Master Protein	V9HW77	Epididymis luminal protein 211 OS=Homo sapiens GN=HEL-211 PE=2 SV=1	0	8.219	10	3	11	3	1	381	42.6	5.59	6.83	3	0	0.754	0.754	0.721	12.93	12.26	8.42	9.41552e+06	6.78724e+06	6.8931e+06	7.02933e+06	21.18	0.02	11.45	4.28
High	Master Protein	A0A024QZK8	Heterogeneous nuclear ribonucleoprotein H3 (2H9), isoform CRA_a OS=Homo sapiens GN=HNRPH3 PE=4 SV=1	0	8.514	16	5	9	5	1	346	36.9	6.87	11.42	5	0	0.739	1.012	0.719	12.39	38.1	12.74	5.98005e+06	5.38574e+06	5.63428e+06	3.40808e+06	4.81	1.2	0.72	3.45
High	Master Protein	P30044	Peroxiredoxin-5, mitochondrial OS=Homo sapiens GN=PRDX5 PE=1 SV=4	0	5.427	17	3	6	3	1	214	22.1	8.7	5.24	3	0	0.71	0.469	0.716	26.46	4.44	11.26	3.31632e+06	2.78132e+06	1.2237e+06	1.83086e+06	18.32	1.37	7.25	0.59
High	Master Protein	Q9H9B4	Sideroflexin-1 OS=Homo sapiens GN=SFXN1 PE=1 SV=4	0.009	1.215	5	1	1	1	1	322	35.6	9.07	0	1	0	1.207	0.001	0.713	5.82		6.65	397942	480492		283876	5.76	5.33		12.92
High	Master Protein	P30626	Sorcin OS=Homo sapiens GN=SRI PE=1 SV=1	0.007	1.422	5	1	2	1	1	198	21.7	5.59	1.61	1	0	0.688	0.358	0.708	5.41	1.37	5.33	1.38688e+06	954694	496599	981743	10.39	11.67	3.31	3.76
High	Master Protein	Q5EC54	Heterogeneous nuclear ribonucleoprotein K transcript variant OS=Homo sapiens GN=HNRPK PE=2 SV=1	0	13.38	18	7	18	7	1	464	51	5.33	14.67	7	0	1.066	1.149	0.703	89.83	48.98	27.48	1.53887e+07	2.55163e+07	2.4361e+07	1.71181e+07	42.98	2.8	1.28	2.27
High	Master Protein	A8K7F6	cDNA FLJ78244, highly similar to Homo sapiens eukaryotic translation initiation factor 4A, isoform 1 (EIF4A1), mRNA OS=Homo sapiens PE=2 SV=1	0	5.993	9	4	9	4	1	406	46.1	5.48	11.22	4	0	1.526	1.48	0.699	39.05	27.37	13.26	1.77921e+06	2.71625e+06	2.66303e+06	1.24083e+06	1.14	6.62	1.97	5.95
High	Master Protein	Q59H77	T-complex protein 1 subunit gamma (Fragment) OS=Homo sapiens PE=2 SV=1	0	6.615	4	2	6	2	1	577	63.5	6.43	10.45	2	0	1.033	1.104	0.697	16.29	16.11	7.17	2.15594e+06	2.23418e+06	2.39784e+06	1.49754e+06	16.19	7.06	6.91	2.4
High	Master Protein	A0A024RDR0	High-mobility group box 1, isoform CRA_a OS=Homo sapiens GN=HMGB1 PE=4 SV=1	0.007	1.333	6	1	1	1	1	215	24.9	5.74	0	1	0	0.768	0.674	0.694	20.48	14.55	16.95	3.20376e+06	2.45972e+06	2.15888e+06	2.22454e+06	32.65	1.77	13.13	0.08
High	Master Protein	Q9UMS4	Pre-mRNA-processing factor 19 OS=Homo sapiens GN=PRPF19 PE=1 SV=1	0.007	1.388	4	1	1	1	1	504	55.1	6.61	0	1	0	0.669	1.031	0.691	18.2	36.23	20.32	487496	326164	502736	336705	40.86	13.52	29.43	6.95
High	Master Protein	A0A024R8S5	Protein disulfide-isomerase OS=Homo sapiens GN=P4HB PE=3 SV=1	0	10.821	12	6	18	6	1	508	57.1	4.87	12.77	6	0	0.802	0.853	0.684	27.38	23.35	14.69	7.81854e+06	6.57292e+06	6.72612e+06	6.17893e+06	3.66	3.74	6.01	0.53
High	Master Protein	P50990	T-complex protein 1 subunit theta OS=Homo sapiens GN=CCT8 PE=1 SV=4	0	11.107	11	5	16	5	1	548	59.6	5.6	13.35	5	0	1.18	1.101	0.68	25.12	17.61	13.31	4.18116e+06	5.64625e+06	3.56315e+06	3.63208e+06	12.23	2.64	2.44	3.07
High	Master Protein	P20700	Lamin-B1 OS=Homo sapiens GN=LMNB1 PE=1 SV=2	0	6.427	6	3	7	3	1	586	66.4	5.16	5.07	3	0	0.772	0.585	0.675	16.51	18.76	16.78	4.32558e+06	3.19341e+06	2.15511e+06	2.46464e+06	2.73	6.33	16.49	7.83
High	Master Protein	P58546	Myotrophin OS=Homo sapiens GN=MTPN PE=1 SV=2	0.001	2.348	14	1	2	1	1	118	12.9	5.52	0	1	0	0.515	0.347	0.672	5.47	2.4	9.64	3.72694e+06	1.92101e+06	1.29172e+06	2.50507e+06	20.42	7.07	11.46	1.98
High	Master Protein	J7M2B1	Tyrosine-protein kinase receptor OS=Homo sapiens GN=EZR-ROS1 PE=2 SV=1	0.007	1.422	1	1	1	1	1	858	98.9	6.13	0	1	0	0.664	0.001	0.671	2.29		1.89	252542	167641		169542	3.09	5.07		4.09
High	Master Protein	P12268	Inosine-5'-monophosphate dehydrogenase 2 OS=Homo sapiens GN=IMPDH2 PE=1 SV=2	0	3.171	4	2	5	2	1	514	55.8	6.9	3.44	2	0	1.425	1.454	0.67	27.67	28.28	12.96	457049	1.24807e+06	1.55897e+06	663764	28.74	1.26	2.08	3.04
High	Master Protein	V9HW12	Epididymis secretory sperm binding protein Li 2a OS=Homo sapiens GN=HEL-S-2a PE=2 SV=1	0	9.58	23	5	20	4	1	198	21.9	5.97	29.36	5	1	0.766	0.721	0.67	25.51	14.16	15.28	1.17985e+07	1.00544e+07	8.74588e+06	8.96871e+06	11.17	1.84	5.25	1.43
High	Master Protein	V9HW31	ATP synthase subunit beta OS=Homo sapiens GN=HEL-S-271 PE=2 SV=1	0	16.246	20	8	25	8	1	529	56.5	5.4	15.26	8	0	1.087	1.187	0.661	41.32	42.01	16.17	1.79078e+07	1.83414e+07	2.01521e+07	1.14585e+07	24.72	5.04	2.8	4.58
High	Master Protein	A0A024R2P0	40S ribosomal protein SA OS=Homo sapiens GN=RPSA PE=3 SV=1	0	8.568	19	4	15	4	1	295	32.8	4.87	23.43	4	0	1.155	0.821	0.661	37.46	21.92	19.68	5.06717e+06	6.75471e+06	5.68717e+06	4.5026e+06	14.05	0.76	7.3	8.05
High	Master Protein	B2RDY9	Adenylyl cyclase-associated protein OS=Homo sapiens PE=2 SV=1	0.007	1.61	3	1	1	1	1	475	51.6	8.22	0	1	0	0.645	0.468	0.657	6.42	3.64	7.1	975658	629271	457075	641487	15.84	11.18	0.97	2.38
High	Master Protein	B8ZWD9	Diazepam binding inhibitor, splice form 1D(2) OS=Homo sapiens GN=DBI PE=2 SV=1	0.007	1.346	6	1	1	1	1	144	16.1	5.05	0	1	0	0.569	0.44	0.657	4.19	2.48	12.8	1.57416e+06	896159	692607	1.03469e+06	13.27	10.91	12.24	30.32
High	Master Protein	B2R8R5	cDNA, FLJ94025, highly similar to Homo sapiens tripartite motif-containing 28 (TRIM28), mRNA OS=Homo sapiens PE=2 SV=1	0	14.854	8	5	17	5	1	835	88.5	5.77	13.14	5	0	0.906	0.97	0.648	18.88	26.52	9.69	5.06677e+06	4.53902e+06	4.78902e+06	3.10764e+06	21.92	0.82	6.37	8.44
High	Master Protein	B5MDF5	GTP-binding nuclear protein Ran OS=Homo sapiens GN=RAN PE=4 SV=1	0	5.694	14	3	10	3	1	233	26.2	7.01	16.26	3	0	1.758	1.197	0.644	9.04	15.52	9.97	1.89652e+06	3.15605e+06	2.32741e+06	1.35927e+06	11.79	4.1	6.83	0.2
High	Master Protein	A8K9A4	cDNA FLJ75154, highly similar to Homo sapiens heterogeneous nuclear ribonucleoprotein C (C1/C2), mRNA OS=Homo sapiens PE=2 SV=1	0	5.149	6	2	6	2	1	306	33.6	5.14	9.97	2	0	0.951	0.928	0.64	55.1	55.48	15.43	4.374e+06	3.26282e+06	2.78213e+06	2.24064e+06	18.15	8.08	12.08	2.71
High	Master Protein	Q14103	Heterogeneous nuclear ribonucleoprotein D0 OS=Homo sapiens GN=HNRNPD PE=1 SV=1	0	3.507	6	2	2	1	1	355	38.4	7.81	2.45	2	0	0.587	0.413	0.639	1.25	0.85	1.51	1.55011e+07	9.10575e+06	6.40664e+06	9.90044e+06	3.52	2.34	4.85	0.19
High	Master Protein	Q9Y230	RuvB-like 2 OS=Homo sapiens GN=RUVBL2 PE=1 SV=3	0.001	2.48	2	1	5	1	1	463	51.1	5.64	1.98	1	0	0.853	0.861	0.637	6.92	13.98	1.49	654637	558698	563513	416789	3.59	9.28	18.31	2.98
High	Master Protein	P22234	Multifunctional protein ADE2 OS=Homo sapiens GN=PAICS PE=1 SV=3	0	6.314	8	3	9	3	1	425	47	7.23	15.43	3	0	1.084	0.744	0.632	26.76	12.6	9.33	1.37637e+06	1.46669e+06	529345	449081	2.59	0.31	4.5	0.44
High	Master Protein	P30040	Endoplasmic reticulum resident protein 29 OS=Homo sapiens GN=ERP29 PE=1 SV=4	0.007	1.605	5	1	2	1	1	261	29	7.31	0	1	0	0.438	0.524	0.619	3.97	5.72	8.28	1.42569e+06	623817	747394	882018	20.58	7.28	6.53	1.19
High	Master Protein	P78371	T-complex protein 1 subunit beta OS=Homo sapiens GN=CCT2 PE=1 SV=4	0.008	1.474	3	1	1	1	1	535	57.5	6.46	0	1	0	0.897	0.661	0.615	4.3	2.33	2.04	1.89229e+06	1.69678e+06	1.25066e+06	1.16453e+06	5.23	3.75	4.32	2.45
High	Master Protein	P00558	Phosphoglycerate kinase 1 OS=Homo sapiens GN=PGK1 PE=1 SV=3	0	4.936	6	2	6	2	1	417	44.6	8.1	7.99	2	0	0.718	0.663	0.614	7.63	10.18	4.57	4.63134e+06	3.41328e+06	3.14521e+06	2.70228e+06	17.08	2.07	5.82	4.37
High	Master Protein	Q15717	ELAV-like protein 1 OS=Homo sapiens GN=ELAVL1 PE=1 SV=2	0.008	1.459	4	1	1	1	1	326	36.1	9.17	0	1	0	0.812	0.245	0.61	11.32	1.04	6.17	930517	755209	227675	567892	16.58	2.48	0.39	7.66
High	Master Protein	P61604	10 kDa heat shock protein, mitochondrial OS=Homo sapiens GN=HSPE1 PE=1 SV=2	0	7.748	35	3	9	3	1	102	10.9	8.92	16.25	3	0	0.397	0.345	0.609	15.05	10.25	30.63	1.47586e+07	7.85713e+06	6.63108e+06	1.08934e+07	56.21	4.88	9.74	4.98
High	Master Protein	P49321	Nuclear autoantigenic sperm protein OS=Homo sapiens GN=NASP PE=1 SV=2	0	5.894	4	3	5	3	1	788	85.2	4.3	9.44	3	0	1.28	0.746	0.608	66.93	30.25	18.84	2.00607e+06	2.48678e+06	944061	1.1421e+06	68.33	0.74	4.3	0.81
High	Master Protein	Q15008	26S proteasome non-ATPase regulatory subunit 6 OS=Homo sapiens GN=PSMD6 PE=1 SV=1	0.007	1.682	2	1	2	1	1	389	45.5	5.62	0	1	0	0.884	1.305	0.606	23.67	27.16	11.39	304477	269171	397486	184445	30.4	10.57	25.66	7.11
High	Master Protein	B5BU83	Stathmin OS=Homo sapiens GN=STMN1 PE=2 SV=1	0	14.108	41	6	23	6	1	149	17.3	5.97	30.38	6	0	0.435	0.269	0.597	10.78	4.47	24.29	7.39418e+07	3.01169e+07	1.86398e+07	4.14576e+07	16.27	1.79	3.57	3.16
High	Master Protein	O00148	ATP-dependent RNA helicase DDX39A OS=Homo sapiens GN=DDX39A PE=1 SV=2	0	5.448	14	4	6	4	1	427	49.1	5.68	0	4	0	0.987	1.117	0.591	40.1	64	9.15	4.01343e+06	3.82311e+06	4.3401e+06	2.25246e+06	21.06	3.32	4.16	2.67
High	Master Protein	P10606	Cytochrome c oxidase subunit 5B, mitochondrial OS=Homo sapiens GN=COX5B PE=1 SV=2	0.005	1.801	9	1	2	1	1	129	13.7	8.81	0	1	0	0.702	0.754	0.586	8.89	10.26	6.24	2.73564e+06	1.91965e+06	2.06331e+06	1.60428e+06	17.33	1.99	2.07	1.34
High	Master Protein	O60925	Prefoldin subunit 1 OS=Homo sapiens GN=PFDN1 PE=1 SV=2	0.007	1.45	9	1	1	1	1	122	14.2	6.81	0	1	0	0.413	0.239	0.584	1.36	1.92	2.9	793886	327521	190027	463311	3.29	7.78	31.94	8.28
High	Master Protein	P23528	Cofilin-1 OS=Homo sapiens GN=CFL1 PE=1 SV=3	0	11.486	40	5	22	5	1	166	18.5	8.09	40.49	5	0	0.619	0.337	0.58	27.12	4.7	22.04	6.23356e+07	3.49264e+07	2.19401e+07	3.2886e+07	13.91	0.49	2.05	0.9
High	Master Protein	Q9UBL6	Copine-7 OS=Homo sapiens GN=CPNE7 PE=2 SV=1	0.009	1.199	1	1	1	1	1	633	70.2	6.38	0	1	0	0.803	1.183	0.578	13.27	19.28	6.89	188886	151691	223470	109119	20.82	9.95	19.02	9.39
High	Master Protein	P06733	Alpha-enolase OS=Homo sapiens GN=ENO1 PE=1 SV=2	0	10.125	17	5	9	4	1	434	47.1	7.39	8.94	5	1	0.899	0.431	0.577	29.65	4.56	8.12	1.43438e+07	1.2113e+07	6.26549e+06	8.63225e+06	3.8	2.26	3.46	4.63
High	Master Protein	P62979	Ubiquitin-40S ribosomal protein S27a OS=Homo sapiens GN=RPS27A PE=1 SV=2	0	8.675	22	3	11	3	1	156	18	9.64	29.43	3	0	0.673	0.627	0.576	22.42	26.23	19.65	7.20169e+07	4.57191e+07	3.87839e+07	3.58084e+07	18.99	3.74	28.61	26.11
High	Master Protein	P21333	Filamin-A OS=Homo sapiens GN=FLNA PE=1 SV=4	0.009	1.186	1	1	1	1	1	2647	280.6	6.06	0	1	0	0.854	0.681	0.572	14.06	9.04	6.62	547332	467153	372896	313238	19.28	7.84	6.54	1.36
High	Master Protein	P27635	60S ribosomal protein L10 OS=Homo sapiens GN=RPL10 PE=1 SV=4	0.009	1.094	4	1	1	1	1	214	24.6	10.08	0	1	0	1.508	2.3	0.57	9.46	9.58	3.01	174870	263729	402210	99642.3	9.34	5.2	3.39	8.21
High	Master Protein	A0A024RDF6	Heterogeneous nuclear ribonucleoprotein D-like, isoform CRA_a OS=Homo sapiens GN=HNRPDL PE=4 SV=1	0	3.077	4	2	6	1	1	420	46.4	9.57	1.63	2	1	0.482	0.361	0.568	4.44	2.69	6.28	3.68342e+06	1.7142e+06	1.34447e+06	2.07706e+06	2.94	11.2	4.8	1.8
High	Master Protein	P37802	Transgelin-2 OS=Homo sapiens GN=TAGLN2 PE=1 SV=3	0	4.997	19	3	5	3	1	199	22.4	8.25	4.16	3	0	1.19	0.348	0.568	154.77	5.55	12.07	5.99855e+06	5.65361e+06	3.22374e+06	7.79981e+06	4.96	8.86	1.69	0.15
High	Master Protein	Q15019	Septin-2 OS=Homo sapiens GN=SEPT2 PE=1 SV=1	0.009	1.177	2	1	1	1	1	361	41.5	6.6	0	1	0	1.184	0.85	0.567	7.22	7.94	4.01	314485	372373	267334	178174	5.63	7.16	10.88	12.34
High	Master Protein	B7Z525	cDNA FLJ55039, moderately similar to Hepatoma-derived growth factor OS=Homo sapiens PE=2 SV=1	0	1.919	3	1	1	1	1	262	28.8	5.15	0	1	0	0.758	0.517	0.566	1.63	0.55	0.88	935743	709744	483999	529981	0.92	2.72	1.97	2.64
High	Master Protein	Q5JR94	40S ribosomal protein S8 OS=Homo sapiens GN=RPS8 PE=2 SV=1	0.007	1.626	6	1	1	1	1	208	24.2	10.32	0	1	0	0.972	1.345	0.563	12.2	12.71	4.09	1.32966e+06	1.29296e+06	1.78776e+06	748574	12.96	7.89	10.01	8.02
High	Master Protein	B4DI54	cDNA FLJ56386, highly similar to Heat shock 70 kDa protein 1L OS=Homo sapiens PE=2 SV=1	0	13.418	8	5	24	1	1	705	77.5	8.06	27.78	5	0	0.457	0.478	0.558	6.49	7.3	9.42	713246	326102	340920	397999	29.87	4.36	0.47	8.12
High	Master Protein	Q92804	TATA-binding protein-associated factor 2N OS=Homo sapiens GN=TAF15 PE=1 SV=1	0	3.75	4	2	7	2	1	592	61.8	8.02	6.71	2	0	0.619	0.351	0.552	10.2	6.2	11.81	4.94969e+06	4.39447e+06	2.67602e+06	4.1914e+06	48.05	2	4.85	6.88
High	Master Protein	V9HWC7	Epididymis secretory sperm binding protein Li 128m OS=Homo sapiens GN=HEL-S-128m PE=2 SV=1	0	1.977	4	1	2	1	1	224	25	6.38	1.82	1	0	0.834	0.745	0.549	12.95	9.93	5.8	1.28782e+06	1.07423e+06	959945	707569	18.63	8.1	13.82	3.62
High	Master Protein	P25398	40S ribosomal protein S12 OS=Homo sapiens GN=RPS12 PE=1 SV=3	0	4.067	31	3	3	3	1	132	14.5	7.21	0	3	0	0.685	0.498	0.549	8.03	5.14	8.05	2.51962e+06	3.27425e+06	2.30715e+06	2.67773e+06	79.81	2.88	5.58	5.05
High	Master Protein	Q16643	Drebrin OS=Homo sapiens GN=DBN1 PE=1 SV=4	0	8.393	9	4	7	4	1	649	71.4	4.45	0	4	0	0.466	0.415	0.549	6.2	9.6	9.66	3.78542e+06	1.7597e+06	1.71245e+06	2.08988e+06	32.68	2	46.83	11.7
High	Master Protein	P0C0S5	Histone H2A.Z OS=Homo sapiens GN=H2AFZ PE=1 SV=2	0	5.08	23	3	6	1	1	128	13.5	10.58	2.07	3	2	0.722	0.512	0.545	19.42	12.64	11.51	3.01608e+07	4.09926e+07	3.25671e+07	3.37703e+07	3.04	7.56	1.4	1.77
High	Master Protein	E9PRY8	Elongation factor 1-delta OS=Homo sapiens GN=EEF1D PE=1 SV=1	0.007	1.569	2	1	1	1	1	697	76.5	7.05	0	1	0	0.88	0.606	0.537	10.8	5.8	4.05	843785	742536	511200	452796	13.46	2.27	16.48	1.15
High	Master Protein	Q86SX6	Glutaredoxin-related protein 5, mitochondrial OS=Homo sapiens GN=GLRX5 PE=1 SV=2	0.001	2.241	9	1	1	1	1	157	16.6	6.79	0	1	0	0.409	0.001	0.526	3.38		5.39	911241	372727		479185	20.3	8.87		13.77
High	Master Protein	H9ZYJ2	Thioredoxin OS=Homo sapiens GN=TXN PE=2 SV=1	0	2.706	21	2	2	2	1	105	11.7	4.92	1.82	2	0	0.402	0.135	0.525	0.16	0.3	0.4	8.07268e+06	3.24677e+06	1.35516e+06	4.71368e+06	0.96	0.89	8.82	1.32
High	Master Protein	P12004	Proliferating cell nuclear antigen OS=Homo sapiens GN=PCNA PE=1 SV=1	0.007	1.423	7	1	1	1	1	261	28.8	4.69	0	1	0	0.656	0.841	0.524	14.21	21.75	8.5	1.05142e+06	689623	884514	551139	30.84	0.36	10.6	9.67
High	Master Protein	P23526	Adenosylhomocysteinase OS=Homo sapiens GN=AHCY PE=1 SV=4	0	2.743	5	2	5	2	1	432	47.7	6.34	0	2	0	0.927	0.993	0.523	15.29	21.69	3.66	856584	748127	882181	444800	17.6	9.01	3.83	12.81
High	Master Protein	E9PL57	Protein NEDD8-MDP1 (Fragment) OS=Homo sapiens GN=NEDD8-MDP1 PE=4 SV=1	0	2.614	6	1	2	1	1	170	19.5	7.43	3.95	1	0	0.404	0.126	0.523	2.27	0.97	10.46	2.82888e+06	1.14151e+06	357338	1.48004e+06	13.52	3.27	58.09	38.6
High	Master Protein	Q99497	Protein DJ-1 OS=Homo sapiens GN=PARK7 PE=1 SV=2	0.008	1.499	14	1	1	1	1	189	19.9	6.79	0	1	0	0.519	0.348	0.519	4.67	1.93	4.26	2.48944e+06	1.29195e+06	865538	1.29229e+06	16.55	1.16	17	13.97
High	Master Protein	B7Z6Z4	Myosin light polypeptide 6 OS=Homo sapiens GN=MYL6 PE=1 SV=1	0	4.507	11	2	8	2	1	238	26.7	5.08	9	2	0	0.621	0.42	0.514	6.85	5.39	10.12	7.38704e+06	5.81569e+06	4.08707e+06	5.22333e+06	35.55	2.89	5.33	1.67
High	Master Protein	A0A024R3W7	Eukaryotic translation elongation factor 1 beta 2, isoform CRA_a OS=Homo sapiens GN=EEF1B2 PE=3 SV=1	0	2.697	6	1	3	1	1	225	24.7	4.67	4.97	1	0	0.523	0.462	0.513	4.83	3.62	4.61	4.26279e+06	2.22986e+06	1.97046e+06	2.18749e+06	16.84	1.02	6.99	2.3
High	Master Protein	V9HW37	Epididymis secretory protein Li 69 OS=Homo sapiens GN=HEL-S-69 PE=2 SV=1	0	3.343	4	2	5	2	1	541	59.6	5.66	5.77	2	0	0.641	0.744	0.507	10.95	35.24	7.42	629191	1.14793e+06	1.22088e+06	906626	27.82	9.89	33.91	1.79
High	Master Protein	A0A024R5Z7	Annexin OS=Homo sapiens GN=ANXA2 PE=3 SV=1	0.008	1.478	3	1	1	1	1	339	38.6	7.75	0	1	0	0.914	0.304	0.505	16.04	1.8	4.84	433773	396263	131809	219263	18.71	4.1	1.95	6.34
High	Master Protein	A0A087WTP3	Far upstream element-binding protein 2 OS=Homo sapiens GN=KHSRP PE=1 SV=1	0	4.654	3	2	8	2	1	711	73	7.71	5.62	2	0	0.561	0.54	0.504	5.43	7.91	5.45	1.62193e+06	872946	844383	740551	8.96	1.87	0.4	10.15
High	Master Protein	B3KQF5	cDNA FLJ90381 fis, clone NT2RP2005035, highly similar to Calumenin OS=Homo sapiens PE=2 SV=1	0	16.447	27	8	19	8	1	315	37	4.67	14.56	8	0	0.725	1.003	0.502	20.56	51.27	27.32	2.40176e+07	1.86815e+07	2.66219e+07	1.07035e+07	9.36	1.34	2.53	7.53
High	Master Protein	A8K690	cDNA FLJ76863, highly similar to Homo sapiens stress-induced-phosphoprotein 1 (Hsp70/Hsp90-organizing protein) (STIP1), mRNA OS=Homo sapiens PE=2 SV=1	0	3.013	3	2	4	2	1	543	62.6	6.8	3.46	2	0	0.447	0.249	0.493	2.95	2.03	4.28	2.81337e+06	1.45824e+06	745931	1.55778e+06	21.59	0.82	14.25	4.87
High	Master Protein	A8K4Z4	cDNA FLJ75549, highly similar to Homo sapiens ribosomal protein, large, P0 (RPLP0), transcript variant 1, mRNA OS=Homo sapiens PE=2 SV=1	0	2.619	13	2	3	2	1	317	34.2	5.97	0	2	0	0.959	0.784	0.476	30.2	50.46	13.64	2.61069e+06	2.05e+06	1.37017e+06	843948	22.16	1.63	5.72	15.18
High	Master Protein	B2R9U2	cDNA, FLJ94557, highly similar to Homo sapiens FK506 binding protein 4, 59kDa (FKBP4), mRNA OS=Homo sapiens PE=2 SV=1	0.001	2.413	7	2	2	2	1	459	51.8	5.43	1.87	2	0	0.768	0.584	0.474	6.33	7.54	2.72	2.51502e+06	1.84059e+06	971989	1.15489e+06	13.92	0.25	14.47	0.91
High	Master Protein	Q8WW12	PEST proteolytic signal-containing nuclear protein OS=Homo sapiens GN=PCNP PE=1 SV=2	0.001	2.33	8	1	1	1	1	178	18.9	7.49	2.07	1	0	0.495	0.308	0.467	4.44	1.88	4.52	1.05681e+06	523634	325324	493850	19.59	19.18	6.56	0.4
High	Master Protein	H0Y449	Nuclease-sensitive element-binding protein 1 (Fragment) OS=Homo sapiens GN=YBX1 PE=1 SV=1	0	3.409	11	2	4	2	1	374	42	10.43	0	2	0	0.277	0.039	0.46	2.67	0.06	7.82	5.40194e+06	3.1751e+06	209648	3.7009e+06	34.82	3.8	1.66	6.78
High	Master Protein	P13010	X-ray repair cross-complementing protein 5 OS=Homo sapiens GN=XRCC5 PE=1 SV=3	0.008	1.465	1	1	1	1	1	732	82.7	5.81	0	1	0	0.873	0.785	0.455	11.14	13.74	3.11	425558	371633	334011	193571	15.03	15.41	23.35	7.64
High	Master Protein	P40926	Malate dehydrogenase, mitochondrial OS=Homo sapiens GN=MDH2 PE=1 SV=3	0	5.186	13	3	8	3	1	338	35.5	8.68	0	3	0	0.792	0.645	0.45	15.71	9.91	5	9.05152e+06	7.28299e+06	5.78949e+06	3.13853e+06	21.75	2.04	8.11	0.55
High	Master Protein	A0A024RAZ7	Heterogeneous nuclear ribonucleoprotein A1, isoform CRA_b OS=Homo sapiens GN=HNRPA1 PE=4 SV=1	0	6.429	11	3	7	3	1	372	38.7	9.13	5.44	3	0	0.422	0.514	0.449	3.34	11.27	7.35	1.26866e+07	4.92086e+06	5.36087e+06	5.60674e+06	21.27	1.54	11.13	5.54
High	Master Protein	A8K486	Peptidyl-prolyl cis-trans isomerase OS=Homo sapiens PE=2 SV=1	0	8.809	27	4	16	4	1	165	18	6.9	20.07	4	0	0.639	0.382	0.443	14.25	5.41	7.05	3.40128e+07	2.03626e+07	1.17153e+07	1.33622e+07	20.8	0.73	6.2	0.29
High	Master Protein	P29966	Myristoylated alanine-rich C-kinase substrate OS=Homo sapiens GN=MARCKS PE=1 SV=4	0	6.649	25	3	6	3	1	332	31.5	4.45	8.78	3	0	0.425	0.03	0.433	9.25	0.02	17.72	9.3715e+06	3.59744e+06	175108	3.82539e+06	11.74	9.45	0.82	5.5
High	Master Protein	P60174	Triosephosphate isomerase OS=Homo sapiens GN=TPI1 PE=1 SV=3	0	9.181	14	3	9	3	1	286	30.8	5.92	16.66	3	0	0.532	0.364	0.43	7.26	4.43	4.23	7.78936e+06	7.39766e+06	5.82744e+06	6.87506e+06	24.05	5.58	6.63	0.71
High	Master Protein	Q9H2G2	STE20-like serine/threonine-protein kinase OS=Homo sapiens GN=SLK PE=1 SV=1	0.007	1.619	2	1	1	1	1	1235	142.6	5.15	0	1	0	1.667	1.468	0.428	31.78	30.54	5.83	1.05004e+06	1.75e+06	1.54144e+06	449331	29.93	1.45	7.08	1.22
High	Master Protein	J3QRS3	Myosin regulatory light chain 12A OS=Homo sapiens GN=MYL12A PE=4 SV=1	0.007	1.606	6	1	3	1	1	177	20.4	4.75	5.69	1	0	0.528	0.255	0.428	3.36	0.77	2.22	3.21844e+06	1.7005e+06	820533	1.3784e+06	11.69	2.91	5.43	2.01
High	Master Protein	A8K6V3	cDNA FLJ78677, highly similar to Homo sapiens splicing factor 3b, subunit 3, 130kDa (SF3B3), mRNA OS=Homo sapiens PE=2 SV=1	0.001	2.157	1	1	3	1	1	1217	135.5	5.21	0	1	0	0.758	0.812	0.415	13.04	15.09	3.74	649172	491840	527127	269279	21.62	1.37	0.33	7.54
High	Master Protein	A0A024R6W0	Aspartate aminotransferase OS=Homo sapiens GN=GOT2 PE=3 SV=1	0	3.236	6	2	7	2	1	430	47.4	9.01	2.68	2	0	0.74	0.554	0.412	9.95	13.68	4.15	2.28186e+06	1.70637e+06	1.44549e+06	951157	17.86	4.84	14.5	2.17
High	Master Protein	P30048	Thioredoxin-dependent peroxide reductase, mitochondrial OS=Homo sapiens GN=PRDX3 PE=1 SV=3	0.001	2.488	5	1	2	1	1	256	27.7	7.78	0	1	0	0.785	0.544	0.404	9.75	4.54	2.6	1.58804e+06	1.24624e+06	864345	642148	15.23	2.02	6.63	1.18
High	Master Protein	B2R6F3	Splicing factor arginine/serine-rich 3 OS=Homo sapiens GN=SFRS3 PE=2 SV=1	0.001	2.141	13	2	3	2	1	164	19.3	11.65	0	2	0	0.441	0.362	0.4	2.74	1.81	2.31	3.17208e+06	1.39785e+06	1.14863e+06	1.26857e+06	14.01	6.31	9.81	2.94
High	Master Protein	H9STE0	Cytochrome c oxidase subunit 2 OS=Homo sapiens GN=COX2 PE=3 SV=1	0.001	2.565	4	1	5	1	1	231	25.9	4.82	0	1	0	0.892	1.271	0.398	4.93	13.21	0.91	628713	560873	799079	250227	5.5	6.14	13.04	0.13
High	Master Protein	Q9BRL6	Serine/arginine-rich splicing factor 8 OS=Homo sapiens GN=SRSF8 PE=1 SV=1	0	2.821	3	1	5	1	1	282	32.3	11.72	5.43	1	0	0.582	0.27	0.397	16.53	3.56	7.88	2.18163e+06	1.26986e+06	588040	866516	45.64	5.04	4.57	1.64
High	Master Protein	P16402	Histone H1.3 OS=Homo sapiens GN=HIST1H1D PE=1 SV=2	0	4.285	17	3	4	1	1	221	22.3	11.02	3.59	3	2	0.583	0.21	0.392	16.37	2.8	7.31	1.66553e+06	969577	405117	669818	7.63	0.23	11.59	5.86
High	Master Protein	D9IAI1	Epididymis secretory protein Li 34 OS=Homo sapiens GN=HEL-S-34 PE=2 SV=1	0.001	2.306	7	1	5	1	1	187	21	7.53	11.61	1	0	0.413	0.241	0.39	4.32	1.45	4.06	3.69333e+06	1.5261e+06	891923	1.43888e+06	25.44	9.7	12.18	1.9
High	Master Protein	A8K651	cDNA FLJ75700, highly similar to Homo sapiens complement component 1, q subcomponent binding protein (C1QBP), nuclear gene encoding mitochondrial protein, mRNA OS=Homo sapiens PE=2 SV=1	0.001	2.44	4	1	4	1	1	282	31.4	4.84	0	1	0	0.413	0.319	0.385	4.69	2.84	4.13	5.4953e+06	2.26693e+06	1.75377e+06	2.11542e+06	26.95	6.07	4.68	4.57
High	Master Protein	H3BVE0	Uncharacterized protein (Fragment) OS=Homo sapiens PE=3 SV=1	0.009	1.18	6	1	1	1	1	249	27.6	6.71	0	1	0	0.496	0.194	0.382	2.72	0.84	1.12	1.9468e+06	964838	378389	744526	4.29	10.85	21.52	7.49
High	Master Protein	A0A024R5H0	Barrier to autointegration factor 1, isoform CRA_a OS=Homo sapiens GN=BANF1 PE=4 SV=1	0.009	0.909	13	1	1	1	1	89	10.1	6.09	0	1	0	0.88	1.925	0.365	41.77	51.91	7.2	361694	318256	696400	132050	48.4	0.15	5.59	0.04
High	Master Protein	P10645	Chromogranin-A OS=Homo sapiens GN=CHGA PE=1 SV=7	0	9.903	14	4	11	4	1	457	50.7	4.6	15.74	4	0	0.414	0.29	0.363	2.28	3.19	3.47	1.21591e+07	5.20057e+06	2.85901e+06	4.62991e+06	5.32	10.69	1.87	5.55
High	Master Protein	A8K588	cDNA FLJ76823, highly similar to Homo sapiens splicing factor, arginine/serine-rich 6 (SFRS6), mRNA OS=Homo sapiens PE=2 SV=1	0	6.871	12	4	7	4	1	344	39.5	11.4	7.1	4	0	0.435	0.322	0.359	3.38	2.95	1.94	2.54948e+06	1.18495e+06	933742	339964	11.74	4.94	5.02	12.61
High	Master Protein	P46776	60S ribosomal protein L27a OS=Homo sapiens GN=RPL27A PE=1 SV=2	0	3.321	14	2	4	2	1	148	16.6	11	1.96	2	0	1.163	0.856	0.354	6.07	15.17	2.04	1.83203e+06	2.07108e+06	1.70608e+06	682638	4.32	1.8	13.33	6.07
High	Master Protein	Q86U42	Polyadenylate-binding protein 2 OS=Homo sapiens GN=PABPN1 PE=1 SV=3	0	8.343	9	2	9	2	1	306	32.7	5.06	31.28	2	0	0.534	0.46	0.346	5.99	4.51	2.56	1.14868e+06	613490	528180	397412	21.14	9.12	7.02	6.86
High	Master Protein	P19338	Nucleolin OS=Homo sapiens GN=NCL PE=1 SV=3	0	15.453	11	8	25	8	1	710	76.6	4.7	32.44	8	0	0.465	0.215	0.336	5.75	1.23	2.52	1.94269e+07	1.06953e+07	4.45875e+06	8.09138e+06	19.55	0.87	4.27	0.01
High	Master Protein	P05387	60S acidic ribosomal protein P2 OS=Homo sapiens GN=RPLP2 PE=1 SV=1	0	12.263	70	5	14	5	1	115	11.7	4.54	13.86	5	0	0.383	0.144	0.336	5.38	1.34	3.06	3.62144e+07	1.47681e+07	7.48358e+06	1.22159e+07	7.34	1.43	9.83	1.65
High	Master Protein	E9PAV3	Nascent polypeptide-associated complex subunit alpha, muscle-specific form OS=Homo sapiens GN=NACA PE=1 SV=1	0	3.63	1	2	4	2	1	2078	205.3	9.58	2.03	2	0	0.502	0.215	0.333	4.13	0.72	2.05	6.35517e+06	3.21699e+06	1.36159e+06	2.15249e+06	1.69	3.21	2.92	2.3
High	Master Protein	E9PQY2	Prefoldin subunit 4 OS=Homo sapiens GN=PFDN4 PE=1 SV=1	0	2.933	9	1	3	1	1	136	15.6	4.58	4.06	1	0	0.354	0.09	0.333	3.5	0.22	3.33	1.65205e+06	584761	149256	550225	29.87	19.27	23.69	9.3
High	Master Protein	B2R4R9	HCG26477 OS=Homo sapiens GN=RPS28 PE=2 SV=1	0.001	2.367	17	1	6	1	1	69	7.8	10.7	8.3	1	0	0.311	0.155	0.33	1.79	0.43	1.97	7.88428e+06	2.45191e+06	1.22216e+06	2.60105e+06	17.88	2.57	7.55	5.8
High	Master Protein	A8K3M9	cDNA FLJ76387, highly similar to Homo sapiens splicing factor, arginine/serine-rich 9 (SFRS9), mRNA OS=Homo sapiens PE=2 SV=1	0.005	1.782	5	1	3	1	1	221	25.5	8.65	3.98	1	0	0.397	0.27	0.329	1.38	0.65	0.99	3.32791e+06	1.32011e+06	899165	1.09414e+06	8.77	6.96	4.92	1.18
High	Master Protein	Q16629	Serine/arginine-rich splicing factor 7 OS=Homo sapiens GN=SRSF7 PE=1 SV=1	0.005	1.769	5	1	1	1	1	238	27.4	11.82	1.7	1	0	0.56	0.437	0.328	1.16	0.86	0.26	2.27117e+06	1.27164e+06	993275	744683	2.36	3.6	4.37	2.01
High	Master Protein	Q9UHV9	Prefoldin subunit 2 OS=Homo sapiens GN=PFDN2 PE=1 SV=1	0	3.347	9	1	2	1	1	154	16.6	6.58	3.69	1	0	0.375	0.138	0.325	3.1	0.41	2.42	1.2933e+06	484571	178220	420784	21.82	6.58	9.34	1.56
High	Master Protein	P62310	U6 snRNA-associated Sm-like protein LSm3 OS=Homo sapiens GN=LSM3 PE=1 SV=2	0	3.964	33	2	2	2	1	102	11.8	4.7	1.82	2	0	0.303	0.234	0.318	1.39	0.83	1.48	938268	284104	219809	298768	14.61	2.21	2.7	7.18
High	Master Protein	P07954	Fumarate hydratase, mitochondrial OS=Homo sapiens GN=FH PE=1 SV=3	0.009	1.107	3	1	1	1	1	510	54.6	8.76	0	1	0	0.581	0.817	0.312	8.18	15.06	2.42	318685	185147	260273	99456.4	23.57	4.78	14.68	1.13
High	Master Protein	Q53HU8	Vimentin variant (Fragment) OS=Homo sapiens PE=2 SV=1	0	9.985	11	5	9	4	1	466	53.7	5.12	9.89	5	1	0.945	0.341	0.305	13.81	11.75	8.8	6.55226e+06	7.96451e+06	962453	1.60932e+06	19.51	2.01	3.95	1.1
High	Master Protein	B2R5B3	Histone H2A OS=Homo sapiens PE=2 SV=1	0	6.685	27	3	8	1	1	130	14.1	11.06	5.52	3	0	0.733	0.415	0.303	12.74	4.16	2.19	3.74974e+07	2.75034e+07	1.55792e+07	1.1379e+07	22.86	3.52	1.2	3.16
High	Master Protein	J3KTL2	Serine/arginine-rich-splicing factor 1 OS=Homo sapiens GN=SRSF1 PE=4 SV=1	0	7.526	17	4	15	4	1	253	28.3	10.08	14.5	4	0	0.324	0.274	0.303	5.9	2.39	1.89	1.84539e+07	6.25376e+06	5.00876e+06	5.56362e+06	21.51	1.07	8.45	10.36
High	Master Protein	Q5STK2	Prefoldin subunit 6, isoform CRA_b OS=Homo sapiens GN=PFDN6 PE=2 SV=1	0.007	1.437	6	1	1	1	1	129	14.6	8.88	0	1	0	0.214	0.234	0.3	0.65	2.14	0.86	320564	68478.1	74907.3	96322.9	2.03	13.61	36.61	9.16
High	Master Protein	Q5VXV3	SET OS=Homo sapiens GN=SET PE=2 SV=1	0	10.85	18	4	13	4	1	290	33.5	4.32	20.98	4	0	0.54	0.189	0.293	11.8	2.11	4.71	3.29831e+07	2.35476e+07	8.69663e+06	1.19372e+07	20.37	0.75	4.61	0.95
High	Master Protein	I3L504	Eukaryotic translation initiation factor 5A-1 OS=Homo sapiens GN=EIF5A PE=1 SV=1	0	4.17	11	2	5	2	1	186	20.5	5.25	3.96	2	0	0.312	0.24	0.292	2.42	1.33	1.84	6.43288e+06	3.28536e+06	2.46142e+06	2.97342e+06	23.43	0.73	8.18	13.51
High	Master Protein	Q13442	28 kDa heat- and acid-stable phosphoprotein OS=Homo sapiens GN=PDAP1 PE=1 SV=1	0	3.058	7	1	1	1	1	181	20.6	8.87	1.72	1	0	0.248	0.122	0.29	1.43	0.39	1.89	2.93149e+06	726792	358753	850294	22.09	0.84	28.59	6.29
High	Master Protein	P67936	Tropomyosin alpha-4 chain OS=Homo sapiens GN=TPM4 PE=1 SV=3	0	8.034	19	4	14	3	1	248	28.5	4.69	14.26	4	0	0.335	0.174	0.286	3.64	1.23	2.14	5.64939e+06	2.24938e+06	1.21411e+06	2.0214e+06	26.88	2.72	22.29	4.63
High	Master Protein	P55081	Microfibrillar-associated protein 1 OS=Homo sapiens GN=MFAP1 PE=1 SV=2	0.007	1.397	3	1	1	1	1	439	51.9	4.98	0	1	0	0.34	0.106	0.283	1.27	0.24	0.88	621735	211685	65960.3	175974	10.71	4.14	21.67	4.21
High	Master Protein	Q15056	Eukaryotic translation initiation factor 4H OS=Homo sapiens GN=EIF4H PE=1 SV=5	0	4.149	9	2	4	2	1	248	27.4	7.23	1.61	2	0	0.354	0.001	0.258	2.83		1.48	4.30635e+06	1.52546e+06		1.11233e+06	21.28	0.24		2.4
High	Master Protein	A0A024RBB7	Nucleosome assembly protein 1-like 1, isoform CRA_a OS=Homo sapiens GN=NAP1L1 PE=3 SV=1	0	2.802	4	1	2	1	1	391	45.3	4.46	1.88	1	0	0.612	0.368	0.244	11.02	3.94	1.75	1.92875e+06	1.18082e+06	710268	469702	28.21	3.64	5.3	3
High	Master Protein	P39687	Acidic leucine-rich nuclear phosphoprotein 32 family member A OS=Homo sapiens GN=ANP32A PE=1 SV=1	0	4.657	8	2	4	2	1	249	28.6	4.09	7.14	2	0	0.539	0.217	0.236	4.04	1.12	0.59	4.53389e+06	2.39965e+06	978868	1.04413e+06	10.16	5.06	21.04	0.93
High	Master Protein	P49915	GMP synthase [glutamine-hydrolyzing] OS=Homo sapiens GN=GMPS PE=1 SV=1	0.009	0.936	2	1	1	1	1	693	76.7	6.87	0	1	0	0.77	1.148	0.222	13.94	23.32	1.13	286889	220999	329243	63695.3	22.28	0.95	1.99	4.82
High	Master Protein	Q13595	Transformer-2 protein homolog alpha OS=Homo sapiens GN=TRA2A PE=1 SV=1	0.005	1.767	5	1	1	1	1	282	32.7	11.27	0	1	0	0.371	0.401	0.203	4.42	5.22	1.34	1.85148e+06	686142	742514	376681	30.3	1.46	0.28	0.11
High	Master Protein	B2R7B5	cDNA, FLJ93365, highly similar to Homo sapiens KH domain containing, RNA binding, signal transduction associated 1 (KHDRBS1), mRNA OS=Homo sapiens PE=2 SV=1	0.009	1.067	9	1	1	1	1	443	48.2	8.66	0	1	0	0.001	0.694	0.165		8.97	0.53	1.89751e+06		1.31758e+06	312395	18.94		10.47	4.56
High	Master Protein	P30939	5-hydroxytryptamine receptor 1F OS=Homo sapiens GN=HTR1F PE=2 SV=1	0	1.872	8	1	1	1	1	366	41.7	8.87	0	1	0	0.588	0.434	0.157	6.72	3.65	0.47	374144	219831	162398	58720.2	18.42	0.16	0.82	1.89
High	Master Protein	P39023	60S ribosomal protein L3 OS=Homo sapiens GN=RPL3 PE=1 SV=2	0.007	1.343	2	1	1	1	1	403	46.1	10.18	0	1	0	0.526	0.091	0.096	2.76	0.16	0.09	1.13524e+06	597103	103824	108501	9.93	6.32	18.84	9.06
High	Master Protein	P43246	DNA mismatch repair protein Msh2 OS=Homo sapiens GN=MSH2 PE=1 SV=1	0.009	1.246	1	1	1	1	1	934	104.7	5.77	0	1	0	1.543	3.91	0.001	5.76	4.92		71688.5	110605	280298		1.5	5.55	4.75
High	Master Protein	A0A024R6C9	Dihydrolipoamide S-succinyltransferase (E2 component of 2-oxo-glutarate complex), isoform CRA_a OS=Homo sapiens GN=DLST PE=3 SV=1	0	1.888	3	1	3	1	1	453	48.7	8.95	0	1	0	1.477	1.744	0.001	16.22	15.35		966951	1.42858e+06	1.68627e+06		16.06	6.17	13.92
High	Master Protein	P61026	Ras-related protein Rab-10 OS=Homo sapiens GN=RAB10 PE=1 SV=1	0	7.146	17	3	8	1	1	200	22.5	8.38	9.57	3	0	0.987	1.297	0.001	30.52	33.14		291707	287930	378466		31.94	13.09	5.14
High	Master Protein	O75643	U5 small nuclear ribonucleoprotein 200 kDa helicase OS=Homo sapiens GN=SNRNP200 PE=1 SV=2	0	1.909	1	1	1	1	1	2136	244.4	6.06	0	1	0	0.739	0.832	0.001	12.65	14.98		705773	521695	587517		23.63	11.55	21.17
High	Master Protein	P29401	Transketolase OS=Homo sapiens GN=TKT PE=1 SV=3	0	2.008	2	1	2	1	1	623	67.8	7.66	0	1	0	1.127	0.619	0.001	35.37	13.62		336093	378709	207906		34.88	9.1	8.27
High	Master Protein	O43707	Alpha-actinin-4 OS=Homo sapiens GN=ACTN4 PE=1 SV=2	0	1.951	1	1	1	1	1	911	104.8	5.44	0	1	0	0.886	0.34	0.001	13.74	4.11		433663	384429	147537		18.76	17.77	37.37
High	Master Protein	Q15293	Reticulocalbin-1 OS=Homo sapiens GN=RCN1 PE=1 SV=1	0	1.97	4	1	2	1	1	331	38.9	5	1.61	1	0	0.487	0.181	0.001	6.26	0.89		1.44999e+06	706001	262958		26.36	9.04	6
High	Master Protein	A0A024R1K7	Tyrosine 3-monooxygenase/tryptophan 5-monooxygenase activation protein, eta polypeptide, isoform CRA_b OS=Homo sapiens GN=YWHAH PE=3 SV=1	0	4.922	13	3	8	1	1	246	28.2	4.84	3.35	3	0	10.435	0.001	0.001	8.35			94443	985538			8.4	7.75
High	Master Protein	A0A024R1A4	Ubiquitin-conjugating enzyme E2L 3, isoform CRA_a OS=Homo sapiens GN=UBE2L3 PE=3 SV=1	0.007	1.662	14	1	1	1	1	154	17.9	8.51	0	1	0	0.327	0.001	0.001	4.28			616690	201783			15.06	40.65
High	Master Protein	P33316	Deoxyuridine 5'-triphosphate nucleotidohydrolase, mitochondrial OS=Homo sapiens GN=DUT PE=1 SV=4	0	1.874	5	1	1	1	1	252	26.5	9.36	0	1	0	0.325	0.001	0.001	1.41			749477	243835			13.07	4.2
High	Master Protein	B7Z7U0	cDNA FLJ61739, highly similar to Serine/arginine repetitive matrix protein 1 OS=Homo sapiens PE=2 SV=1	0.001	2.52	4	1	2	1	1	916	103.7	11.82	0	1	0	0.001	0.001	0.001				767490				36.69
High	Master Protein	Q6ZN40	Tropomyosin 1 (Alpha), isoform CRA_f OS=Homo sapiens GN=TPM1 PE=2 SV=1	0	4.551	10	3	4	1	1	326	37.4	4.72	5.92	3	1	0.001	0.001	0.001				569098				25.93
High	Master Protein	Q59GX9	Ribosomal protein L5 variant (Fragment) OS=Homo sapiens PE=2 SV=1	0.007	1.341	5	1	1	1	1	303	35.2	9.85	0	1	0	0.001	0.001	0.001				548646				95.6

## Sheet: Day3 upregulated proteins
Upregulated-proteins identified and label-free quatified by nHPLC-LC-MS/MS analysis in Day3
Accession	Description	Abundance Ratio: (day 3) / (day 0)
Q00688	Peptidyl-prolyl cis-trans isomerase FKBP3 OS=Homo sapiens GN=FKBP3 PE=1 SV=1	1000
A8K3B0	cDNA FLJ77877, highly similar to Human ENO2 neuron specific (gamma) enolase OS=Homo sapiens PE=2 SV=1	1000
P80723	Brain acid soluble protein 1 OS=Homo sapiens GN=BASP1 PE=1 SV=2	1000
P27695	DNA-(apurinic or apyrimidinic site) lyase OS=Homo sapiens GN=APEX1 PE=1 SV=2	1000
O95881	Thioredoxin domain-containing protein 12 OS=Homo sapiens GN=TXNDC12 PE=1 SV=1	1000
P06703	Protein S100-A6 OS=Homo sapiens GN=S100A6 PE=1 SV=1	1000
A0A087X1N7	Nebulin OS=Homo sapiens GN=NEB PE=4 SV=1	1000
Q13151	Heterogeneous nuclear ribonucleoprotein A0 OS=Homo sapiens GN=HNRNPA0 PE=1 SV=1	1000
Q13315	Serine-protein kinase ATM OS=Homo sapiens GN=ATM PE=1 SV=4	1000
A0A024R056	Guanine nucleotide binding protein (G protein), beta polypeptide 1, isoform CRA_a OS=Homo sapiens GN=GNB1 PE=4 SV=1	1000
B2R5M8	Isocitrate dehydrogenase [NADP] OS=Homo sapiens PE=2 SV=1	1000
D3DPK5	SH3 domain binding glutamic acid-rich protein like 3, isoform CRA_a (Fragment) OS=Homo sapiens GN=SH3BGRL3 PE=4 SV=1	1000
P62917	60S ribosomal protein L8 OS=Homo sapiens GN=RPL8 PE=1 SV=2	1000
P38159	RNA-binding motif protein, X chromosome OS=Homo sapiens GN=RBMX PE=1 SV=3	1000
Q15366	Poly(rC)-binding protein 2 OS=Homo sapiens GN=PCBP2 PE=1 SV=1	1000
Q16891	MICOS complex subunit MIC60 OS=Homo sapiens GN=IMMT PE=1 SV=1	1000
A8K525	cDNA FLJ76817, highly similar to Homo sapiens non-POU domain containing, octamer-binding (NONO), mRNA OS=Homo sapiens PE=2 SV=1	1000
E5KNY5	Leucine-rich PPR-motif containing OS=Homo sapiens GN=LRPPRC PE=4 SV=1	222.899
A0A0A0MT26	Sodium/potassium-transporting ATPase subunit alpha-3 OS=Homo sapiens GN=ATP1A3 PE=4 SV=1	55.445
P35580	Myosin-10 OS=Homo sapiens GN=MYH10 PE=1 SV=3	42.707
K7ES00	Histone H3.3 (Fragment) OS=Homo sapiens GN=H3F3B PE=1 SV=1	35.754
Q9UK76	Hematological and neurological expressed 1 protein OS=Homo sapiens GN=HN1 PE=1 SV=3	10.837
A0A024R1K7	Tyrosine 3-monooxygenase/tryptophan 5-monooxygenase activation protein, eta polypeptide, isoform CRA_b OS=Homo sapiens GN=YWHAH PE=3 SV=1	10.435
Q32Q12	Nucleoside diphosphate kinase OS=Homo sapiens GN=NME1-NME2 PE=2 SV=1	10.418
Q9UJZ1	Stomatin-like protein 2, mitochondrial OS=Homo sapiens GN=STOML2 PE=1 SV=1	8.314
P29373	Cellular retinoic acid-binding protein 2 OS=Homo sapiens GN=CRABP2 PE=1 SV=2	7.3
P06748	Nucleophosmin OS=Homo sapiens GN=NPM1 PE=1 SV=2	6.739
Q53F64	Heterogeneous nuclear ribonucleoprotein AB isoform a variant (Fragment) OS=Homo sapiens PE=2 SV=1	6.224
A0A0A6YYJ8	Putative RNA-binding protein Luc7-like 2 OS=Homo sapiens GN=LUC7L2 PE=4 SV=1	6.179
B4DT31	cDNA FLJ53425, highly similar to Far upstream element-binding protein 1 OS=Homo sapiens PE=2 SV=1	5.511
A8MU27	Small ubiquitin-related modifier 3 OS=Homo sapiens GN=SUMO3 PE=1 SV=1	5.032
E5RJR5	S-phase kinase-associated protein 1 OS=Homo sapiens GN=SKP1 PE=1 SV=1	5.018
E7EX29	14-3-3 protein zeta/delta (Fragment) OS=Homo sapiens GN=YWHAZ PE=1 SV=1	4.575
P68371	Tubulin beta-4B chain OS=Homo sapiens GN=TUBB4B PE=1 SV=1	4.438
Q14108	Lysosome membrane protein 2 OS=Homo sapiens GN=SCARB2 PE=1 SV=2	4.335
Q5JXB2	Putative ubiquitin-conjugating enzyme E2 N-like OS=Homo sapiens GN=UBE2NL PE=1 SV=1	3.692
Q08211	ATP-dependent RNA helicase A OS=Homo sapiens GN=DHX9 PE=1 SV=4	3.309
P13521	Secretogranin-2 OS=Homo sapiens GN=SCG2 PE=1 SV=2	3.294
A0A024R0Q4	Phospholipase D family, member 3, isoform CRA_b OS=Homo sapiens GN=PLD3 PE=4 SV=1	3.122
E5RJD8	Tubulin-specific chaperone A OS=Homo sapiens GN=TBCA PE=1 SV=1	3.093
P48735	Isocitrate dehydrogenase [NADP], mitochondrial OS=Homo sapiens GN=IDH2 PE=1 SV=2	2.943
P11279	Lysosome-associated membrane glycoprotein 1 OS=Homo sapiens GN=LAMP1 PE=1 SV=3	2.846
A0A087X0X3	Heterogeneous nuclear ribonucleoprotein M OS=Homo sapiens GN=HNRNPM PE=1 SV=1	2.702
Q17RC7	Exocyst complex component 3-like protein 4 OS=Homo sapiens GN=EXOC3L4 PE=2 SV=2	2.519
P62805	Histone H4 OS=Homo sapiens GN=HIST1H4A PE=1 SV=2	2.499
H3BN98	Uncharacterized protein (Fragment) OS=Homo sapiens PE=4 SV=2	2.487
O75367	Core histone macro-H2A.1 OS=Homo sapiens GN=H2AFY PE=1 SV=4	2.396
P23246	Splicing factor, proline- and glutamine-rich OS=Homo sapiens GN=SFPQ PE=1 SV=2	2.309
P27348	14-3-3 protein theta OS=Homo sapiens GN=YWHAQ PE=1 SV=1	2.29
B2R5W3	cDNA, FLJ92658, highly similar to Homo sapiens poly (ADP-ribose) polymerase family, member 1 (PARP1), mRNA OS=Homo sapiens PE=2 SV=1	2.227
A0A024R1A3	Ubiquitin-activating enzyme E1 (A1S9T and BN75 temperature sensitivity complementing), isoform CRA_a OS=Homo sapiens GN=UBE1 PE=3 SV=1	2.224
H7C2I1	Protein arginine N-methyltransferase 1 OS=Homo sapiens GN=PRMT1 PE=4 SV=1	2.142
V5YQU3	Receptor protein-tyrosine kinase OS=Homo sapiens GN=FGFR2-BICC1 PE=2 SV=1	2.095
P62269	40S ribosomal protein S18 OS=Homo sapiens GN=RPS18 PE=1 SV=3	2.076

## Sheet: Day3 downregulated proteins
Donwregulated-proteins identified and label-free quatified by nHPLC-LC-MS/MS analysis in Day3
Accession	Description	Abundance Ratio: (day 3) / (day 0)
E9PAV3	Nascent polypeptide-associated complex subunit alpha, muscle-specific form OS=Homo sapiens GN=NACA PE=1 SV=1	0.502
H3BVE0	Uncharacterized protein (Fragment) OS=Homo sapiens PE=3 SV=1	0.496
Q8WW12	PEST proteolytic signal-containing nuclear protein OS=Homo sapiens GN=PCNP PE=1 SV=2	0.495
B4DPP6	cDNA FLJ54371, highly similar to Serum albumin OS=Homo sapiens PE=2 SV=1	0.489
Q15293	Reticulocalbin-1 OS=Homo sapiens GN=RCN1 PE=1 SV=1	0.487
P81605	Dermcidin OS=Homo sapiens GN=DCD PE=1 SV=2	0.486
A0A024RDF6	Heterogeneous nuclear ribonucleoprotein D-like, isoform CRA_a OS=Homo sapiens GN=HNRPDL PE=4 SV=1	0.482
Q16643	Drebrin OS=Homo sapiens GN=DBN1 PE=1 SV=4	0.466
P19338	Nucleolin OS=Homo sapiens GN=NCL PE=1 SV=3	0.465
B4DI54	cDNA FLJ56386, highly similar to Heat shock 70 kDa protein 1L OS=Homo sapiens PE=2 SV=1	0.457
A8K690	cDNA FLJ76863, highly similar to Homo sapiens stress-induced-phosphoprotein 1 (Hsp70/Hsp90-organizing protein) (STIP1), mRNA OS=Homo sapiens PE=2 SV=1	0.447
B2R6F3	Splicing factor arginine/serine-rich 3 OS=Homo sapiens GN=SFRS3 PE=2 SV=1	0.441
P30040	Endoplasmic reticulum resident protein 29 OS=Homo sapiens GN=ERP29 PE=1 SV=4	0.438
A8K588	cDNA FLJ76823, highly similar to Homo sapiens splicing factor, arginine/serine-rich 6 (SFRS6), mRNA OS=Homo sapiens PE=2 SV=1	0.435
B5BU83	Stathmin OS=Homo sapiens GN=STMN1 PE=2 SV=1	0.435
P29966	Myristoylated alanine-rich C-kinase substrate OS=Homo sapiens GN=MARCKS PE=1 SV=4	0.425
A0A024RAZ7	Heterogeneous nuclear ribonucleoprotein A1, isoform CRA_b OS=Homo sapiens GN=HNRPA1 PE=4 SV=1	0.422
P10645	Chromogranin-A OS=Homo sapiens GN=CHGA PE=1 SV=7	0.414
A8K651	cDNA FLJ75700, highly similar to Homo sapiens complement component 1, q subcomponent binding protein (C1QBP), nuclear gene encoding mitochondrial protein, mRNA OS=Homo sapiens PE=2 SV=1	0.413
D9IAI1	Epididymis secretory protein Li 34 OS=Homo sapiens GN=HEL-S-34 PE=2 SV=1	0.413
O60925	Prefoldin subunit 1 OS=Homo sapiens GN=PFDN1 PE=1 SV=2	0.413
Q86SX6	Glutaredoxin-related protein 5, mitochondrial OS=Homo sapiens GN=GLRX5 PE=1 SV=2	0.409
E9PL57	Protein NEDD8-MDP1 (Fragment) OS=Homo sapiens GN=NEDD8-MDP1 PE=4 SV=1	0.404
H9ZYJ2	Thioredoxin OS=Homo sapiens GN=TXN PE=2 SV=1	0.402
P61604	10 kDa heat shock protein, mitochondrial OS=Homo sapiens GN=HSPE1 PE=1 SV=2	0.397
A8K3M9	cDNA FLJ76387, highly similar to Homo sapiens splicing factor, arginine/serine-rich 9 (SFRS9), mRNA OS=Homo sapiens PE=2 SV=1	0.397
P05387	60S acidic ribosomal protein P2 OS=Homo sapiens GN=RPLP2 PE=1 SV=1	0.383
Q9UHV9	Prefoldin subunit 2 OS=Homo sapiens GN=PFDN2 PE=1 SV=1	0.375
Q13595	Transformer-2 protein homolog alpha OS=Homo sapiens GN=TRA2A PE=1 SV=1	0.371
E9PQY2	Prefoldin subunit 4 OS=Homo sapiens GN=PFDN4 PE=1 SV=1	0.354
Q15056	Eukaryotic translation initiation factor 4H OS=Homo sapiens GN=EIF4H PE=1 SV=5	0.354
P55081	Microfibrillar-associated protein 1 OS=Homo sapiens GN=MFAP1 PE=1 SV=2	0.34
P67936	Tropomyosin alpha-4 chain OS=Homo sapiens GN=TPM4 PE=1 SV=3	0.335
B4DL85	cDNA FLJ60660, highly similar to Hematological and neurological expressed1-like protein OS=Homo sapiens PE=2 SV=1	0.328
A0A024R1A4	Ubiquitin-conjugating enzyme E2L 3, isoform CRA_a OS=Homo sapiens GN=UBE2L3 PE=3 SV=1	0.327
P33316	Deoxyuridine 5'-triphosphate nucleotidohydrolase, mitochondrial OS=Homo sapiens GN=DUT PE=1 SV=4	0.325
J3KTL2	Serine/arginine-rich-splicing factor 1 OS=Homo sapiens GN=SRSF1 PE=4 SV=1	0.324
P09382	Galectin-1 OS=Homo sapiens GN=LGALS1 PE=1 SV=2	0.319
I3L504	Eukaryotic translation initiation factor 5A-1 OS=Homo sapiens GN=EIF5A PE=1 SV=1	0.312
B2R4R9	HCG26477 OS=Homo sapiens GN=RPS28 PE=2 SV=1	0.311
P62310	U6 snRNA-associated Sm-like protein LSm3 OS=Homo sapiens GN=LSM3 PE=1 SV=2	0.303
Q9Y2V2	Calcium-regulated heat stable protein 1 OS=Homo sapiens GN=CARHSP1 PE=1 SV=2	0.294
P04259	Keratin, type II cytoskeletal 6B OS=Homo sapiens GN=KRT6B PE=1 SV=5	0.293
H0Y449	Nuclease-sensitive element-binding protein 1 (Fragment) OS=Homo sapiens GN=YBX1 PE=1 SV=1	0.277
Q13442	28 kDa heat- and acid-stable phosphoprotein OS=Homo sapiens GN=PDAP1 PE=1 SV=1	0.248
Q5STK2	Prefoldin subunit 6, isoform CRA_b OS=Homo sapiens GN=PFDN6 PE=2 SV=1	0.214
B4DE59	cDNA FLJ60424, highly similar to Junction plakoglobin OS=Homo sapiens PE=2 SV=1	0.001
Q8WVX7	Ribosomal protein S19 (Fragment) OS=Homo sapiens PE=2 SV=1	0.001
Q6IPH7	RPL14 protein OS=Homo sapiens GN=RPL14 PE=2 SV=1	0.001
B2R7B5	cDNA, FLJ93365, highly similar to Homo sapiens KH domain containing, RNA binding, signal transduction associated 1 (KHDRBS1), mRNA OS=Homo sapiens PE=2 SV=1	0.001
A0A087X2I6	Keratin, type I cuticular Ha3-II OS=Homo sapiens GN=KRT33B PE=3 SV=1	0.001
B7Z7U0	cDNA FLJ61739, highly similar to Serine/arginine repetitive matrix protein 1 OS=Homo sapiens PE=2 SV=1	0.001
Q6ZN40	Tropomyosin 1 (Alpha), isoform CRA_f OS=Homo sapiens GN=TPM1 PE=2 SV=1	0.001
Q59GX9	Ribosomal protein L5 variant (Fragment) OS=Homo sapiens PE=2 SV=1	0.001

## Sheet: Day6 upregulated proteins
Upregulated-proteins identified and label-free quatified by nHPLC-LC-MS/MS analysis in Day6
Accession	Description	Abundance Ratio: (day 6) / (day 0)
E9KL44	Epididymis tissue sperm binding protein Li 14m OS=Homo sapiens PE=2 SV=1	1000
Q14533	Keratin, type II cuticular Hb1 OS=Homo sapiens GN=KRT81 PE=1 SV=3	1000
O95881	Thioredoxin domain-containing protein 12 OS=Homo sapiens GN=TXNDC12 PE=1 SV=1	1000
P06703	Protein S100-A6 OS=Homo sapiens GN=S100A6 PE=1 SV=1	1000
A0A087X1N7	Nebulin OS=Homo sapiens GN=NEB PE=4 SV=1	1000
Q13151	Heterogeneous nuclear ribonucleoprotein A0 OS=Homo sapiens GN=HNRNPA0 PE=1 SV=1	1000
Q13315	Serine-protein kinase ATM OS=Homo sapiens GN=ATM PE=1 SV=4	1000
A0A024R056	Guanine nucleotide binding protein (G protein), beta polypeptide 1, isoform CRA_a OS=Homo sapiens GN=GNB1 PE=4 SV=1	1000
B2R5M8	Isocitrate dehydrogenase [NADP] OS=Homo sapiens PE=2 SV=1	1000
D3DPK5	SH3 domain binding glutamic acid-rich protein like 3, isoform CRA_a (Fragment) OS=Homo sapiens GN=SH3BGRL3 PE=4 SV=1	1000
P62917	60S ribosomal protein L8 OS=Homo sapiens GN=RPL8 PE=1 SV=2	1000
P38159	RNA-binding motif protein, X chromosome OS=Homo sapiens GN=RBMX PE=1 SV=3	1000
Q15366	Poly(rC)-binding protein 2 OS=Homo sapiens GN=PCBP2 PE=1 SV=1	1000
Q16891	MICOS complex subunit MIC60 OS=Homo sapiens GN=IMMT PE=1 SV=1	1000
A8K525	cDNA FLJ76817, highly similar to Homo sapiens non-POU domain containing, octamer-binding (NONO), mRNA OS=Homo sapiens PE=2 SV=1	1000
E5KNY5	Leucine-rich PPR-motif containing OS=Homo sapiens GN=LRPPRC PE=4 SV=1	138.435
A0A0A0MT26	Sodium/potassium-transporting ATPase subunit alpha-3 OS=Homo sapiens GN=ATP1A3 PE=4 SV=1	60.864
P06748	Nucleophosmin OS=Homo sapiens GN=NPM1 PE=1 SV=2	38.902
Q9UJZ1	Stomatin-like protein 2, mitochondrial OS=Homo sapiens GN=STOML2 PE=1 SV=1	15.938
B4DR52	Histone H2B OS=Homo sapiens PE=2 SV=1	13.63
K7ES00	Histone H3.3 (Fragment) OS=Homo sapiens GN=H3F3B PE=1 SV=1	13.123
B4DE59	cDNA FLJ60424, highly similar to Junction plakoglobin OS=Homo sapiens PE=2 SV=1	8.934
E5RJD8	Tubulin-specific chaperone A OS=Homo sapiens GN=TBCA PE=1 SV=1	8.766
Q14108	Lysosome membrane protein 2 OS=Homo sapiens GN=SCARB2 PE=1 SV=2	7.365
Q9UK76	Hematological and neurological expressed 1 protein OS=Homo sapiens GN=HN1 PE=1 SV=3	7.26
P35908	Keratin, type II cytoskeletal 2 epidermal OS=Homo sapiens GN=KRT2 PE=1 SV=2	6.23
P68371	Tubulin beta-4B chain OS=Homo sapiens GN=TUBB4B PE=1 SV=1	6.134
Q32Q12	Nucleoside diphosphate kinase OS=Homo sapiens GN=NME1-NME2 PE=2 SV=1	5.839
P11279	Lysosome-associated membrane glycoprotein 1 OS=Homo sapiens GN=LAMP1 PE=1 SV=3	5.777
P13645	Keratin, type I cytoskeletal 10 OS=Homo sapiens GN=KRT10 PE=1 SV=6	5.626
A0A024R0Q4	Phospholipase D family, member 3, isoform CRA_b OS=Homo sapiens GN=PLD3 PE=4 SV=1	5.496
Q08211	ATP-dependent RNA helicase A OS=Homo sapiens GN=DHX9 PE=1 SV=4	4.902
P13647	Keratin, type II cytoskeletal 5 OS=Homo sapiens GN=KRT5 PE=1 SV=3	4.554
Q8WVX7	Ribosomal protein S19 (Fragment) OS=Homo sapiens PE=2 SV=1	4.24
P29373	Cellular retinoic acid-binding protein 2 OS=Homo sapiens GN=CRABP2 PE=1 SV=2	4.223
P48735	Isocitrate dehydrogenase [NADP], mitochondrial OS=Homo sapiens GN=IDH2 PE=1 SV=2	4.188
P55084	Trifunctional enzyme subunit beta, mitochondrial OS=Homo sapiens GN=HADHB PE=1 SV=3	3.922
P43246	DNA mismatch repair protein Msh2 OS=Homo sapiens GN=MSH2 PE=1 SV=1	3.91
B1APY8	ELAV-like protein OS=Homo sapiens GN=ELAVL4 PE=3 SV=1	3.821
Q53F64	Heterogeneous nuclear ribonucleoprotein AB isoform a variant (Fragment) OS=Homo sapiens PE=2 SV=1	3.808
B2R5W3	cDNA, FLJ92658, highly similar to Homo sapiens poly (ADP-ribose) polymerase family, member 1 (PARP1), mRNA OS=Homo sapiens PE=2 SV=1	3.737
A0A0A6YYJ8	Putative RNA-binding protein Luc7-like 2 OS=Homo sapiens GN=LUC7L2 PE=4 SV=1	3.719
Q9BS26	Endoplasmic reticulum resident protein 44 OS=Homo sapiens GN=ERP44 PE=1 SV=1	3.54
A0A087X0X3	Heterogeneous nuclear ribonucleoprotein M OS=Homo sapiens GN=HNRNPM PE=1 SV=1	3.266
H3BN98	Uncharacterized protein (Fragment) OS=Homo sapiens PE=4 SV=2	3.264
H6VRG1	Keratin 1 OS=Homo sapiens GN=KRT1 PE=3 SV=1	3.2
A8MU27	Small ubiquitin-related modifier 3 OS=Homo sapiens GN=SUMO3 PE=1 SV=1	3.197
P35527	Keratin, type I cytoskeletal 9 OS=Homo sapiens GN=KRT9 PE=1 SV=3	3.182
A0A024QZN9	Voltage-dependent anion channel 2, isoform CRA_a OS=Homo sapiens GN=VDAC2 PE=4 SV=1	3.164
B3KN29	cDNA FLJ13371 fis, clone PLACE1000656, highly similar to PRA1 family protein 2 OS=Homo sapiens PE=2 SV=1	3.154
P63261	Actin, cytoplasmic 2 OS=Homo sapiens GN=ACTG1 PE=1 SV=1	3.08
A0A024RAD5	Dolichyl-diphosphooligosaccharide--protein glycosyltransferase 48 kDa subunit OS=Homo sapiens GN=DDOST PE=3 SV=1	2.872
Q6IPH7	RPL14 protein OS=Homo sapiens GN=RPL14 PE=2 SV=1	2.804
P13521	Secretogranin-2 OS=Homo sapiens GN=SCG2 PE=1 SV=2	2.801
V5YQU3	Receptor protein-tyrosine kinase OS=Homo sapiens GN=FGFR2-BICC1 PE=2 SV=1	2.792
Q99714	3-hydroxyacyl-CoA dehydrogenase type-2 OS=Homo sapiens GN=HSD17B10 PE=1 SV=3	2.602
P14625	Endoplasmin OS=Homo sapiens GN=HSP90B1 PE=1 SV=1	2.554
P35998	26S protease regulatory subunit 7 OS=Homo sapiens GN=PSMC2 PE=1 SV=3	2.503
P23246	Splicing factor, proline- and glutamine-rich OS=Homo sapiens GN=SFPQ PE=1 SV=2	2.45
A2A3R6	40S ribosomal protein S6 OS=Homo sapiens GN=RPS6 PE=2 SV=1	2.429
P52209	6-phosphogluconate dehydrogenase, decarboxylating OS=Homo sapiens GN=PGD PE=1 SV=3	2.393
Q99623	Prohibitin-2 OS=Homo sapiens GN=PHB2 PE=1 SV=2	2.335
A0A024R713	Dihydrolipoyl dehydrogenase OS=Homo sapiens GN=DLD PE=3 SV=1	2.324
H7C2I1	Protein arginine N-methyltransferase 1 OS=Homo sapiens GN=PRMT1 PE=4 SV=1	2.306
A0A024R1A3	Ubiquitin-activating enzyme E1 (A1S9T and BN75 temperature sensitivity complementing), isoform CRA_a OS=Homo sapiens GN=UBE1 PE=3 SV=1	2.304
P27635	60S ribosomal protein L10 OS=Homo sapiens GN=RPL10 PE=1 SV=4	2.3
P21796	Voltage-dependent anion-selective channel protein 1 OS=Homo sapiens GN=VDAC1 PE=1 SV=2	2.297
P27824	Calnexin OS=Homo sapiens GN=CANX PE=1 SV=2	2.285
Q9Y277	Voltage-dependent anion-selective channel protein 3 OS=Homo sapiens GN=VDAC3 PE=1 SV=1	2.268
P62913	60S ribosomal protein L11 OS=Homo sapiens GN=RPL11 PE=1 SV=2	2.247
P81605	Dermcidin OS=Homo sapiens GN=DCD PE=1 SV=2	2.245
P49411	Elongation factor Tu, mitochondrial OS=Homo sapiens GN=TUFM PE=1 SV=2	2.221
A8K3C3	T-complex protein 1 subunit delta OS=Homo sapiens PE=2 SV=1	2.215
P50454	Serpin H1 OS=Homo sapiens GN=SERPINH1 PE=1 SV=2	2.189
A0A024R371	ADP-ribosylation-like factor 6 interacting protein 5, isoform CRA_a OS=Homo sapiens GN=ARL6IP5 PE=4 SV=1	2.15
P13073	Cytochrome c oxidase subunit 4 isoform 1, mitochondrial OS=Homo sapiens GN=COX4I1 PE=1 SV=1	2.136
B4DJ30	cDNA FLJ61290, highly similar to Neutral alpha-glucosidase AB OS=Homo sapiens PE=2 SV=1	2.119
Q6FHX6	Flap endonuclease 1 OS=Homo sapiens GN=FEN1 PE=2 SV=1	2.051
Q9UK08	Guanine nucleotide-binding protein G(I)/G(S)/G(O) subunit gamma-8 OS=Homo sapiens GN=GNG8 PE=1 SV=1	2.037
P68104	Elongation factor 1-alpha 1 OS=Homo sapiens GN=EEF1A1 PE=1 SV=1	2.012

## Sheet: Day6 downregulated proteins
Downregulated-proteins identified and label-free quatified by nHPLC-LC-MS/MS analysis in Day6
Accession	Description	Abundance Ratio: (day 6) / (day 0)
D6R956	Ubiquitin carboxyl-terminal hydrolase OS=Homo sapiens GN=UCHL1 PE=1 SV=1	0.502
P25398	40S ribosomal protein S12 OS=Homo sapiens GN=RPS12 PE=1 SV=3	0.498
P07737	Profilin-1 OS=Homo sapiens GN=PFN1 PE=1 SV=2	0.494
Q71U36	Tubulin alpha-1A chain OS=Homo sapiens GN=TUBA1A PE=1 SV=1	0.485
B4DI54	cDNA FLJ56386, highly similar to Heat shock 70 kDa protein 1L OS=Homo sapiens PE=2 SV=1	0.478
Q9Y2V2	Calcium-regulated heat stable protein 1 OS=Homo sapiens GN=CARHSP1 PE=1 SV=2	0.471
P30044	Peroxiredoxin-5, mitochondrial OS=Homo sapiens GN=PRDX5 PE=1 SV=4	0.469
B2RDY9	Adenylyl cyclase-associated protein OS=Homo sapiens PE=2 SV=1	0.468
A0A024R3W7	Eukaryotic translation elongation factor 1 beta 2, isoform CRA_a OS=Homo sapiens GN=EEF1B2 PE=3 SV=1	0.462
Q86U42	Polyadenylate-binding protein 2 OS=Homo sapiens GN=PABPN1 PE=1 SV=3	0.46
Q13435	Splicing factor 3B subunit 2 OS=Homo sapiens GN=SF3B2 PE=1 SV=2	0.445
B8ZWD9	Diazepam binding inhibitor, splice form 1D(2) OS=Homo sapiens GN=DBI PE=2 SV=1	0.44
Q16629	Serine/arginine-rich splicing factor 7 OS=Homo sapiens GN=SRSF7 PE=1 SV=1	0.437
P30939	5-hydroxytryptamine receptor 1F OS=Homo sapiens GN=HTR1F PE=2 SV=1	0.434
P06733	Alpha-enolase OS=Homo sapiens GN=ENO1 PE=1 SV=2	0.431
P62269	40S ribosomal protein S18 OS=Homo sapiens GN=RPS18 PE=1 SV=3	0.421
B7Z6Z4	Myosin light polypeptide 6 OS=Homo sapiens GN=MYL6 PE=1 SV=1	0.42
B2R5B3	Histone H2A OS=Homo sapiens PE=2 SV=1	0.415
Q16643	Drebrin OS=Homo sapiens GN=DBN1 PE=1 SV=4	0.415
Q14103	Heterogeneous nuclear ribonucleoprotein D0 OS=Homo sapiens GN=HNRNPD PE=1 SV=1	0.413
Q13595	Transformer-2 protein homolog alpha OS=Homo sapiens GN=TRA2A PE=1 SV=1	0.401
Q13185	Chromobox protein homolog 3 OS=Homo sapiens GN=CBX3 PE=1 SV=4	0.386
A8K486	Peptidyl-prolyl cis-trans isomerase OS=Homo sapiens PE=2 SV=1	0.382
A0A024RBB7	Nucleosome assembly protein 1-like 1, isoform CRA_a OS=Homo sapiens GN=NAP1L1 PE=3 SV=1	0.368
E9PB61	THO complex subunit 4 OS=Homo sapiens GN=ALYREF PE=1 SV=1	0.366
P60174	Triosephosphate isomerase OS=Homo sapiens GN=TPI1 PE=1 SV=3	0.364
B2R6F3	Splicing factor arginine/serine-rich 3 OS=Homo sapiens GN=SFRS3 PE=2 SV=1	0.362
A0A024RDF6	Heterogeneous nuclear ribonucleoprotein D-like, isoform CRA_a OS=Homo sapiens GN=HNRPDL PE=4 SV=1	0.361
P30626	Sorcin OS=Homo sapiens GN=SRI PE=1 SV=1	0.358
Q92804	TATA-binding protein-associated factor 2N OS=Homo sapiens GN=TAF15 PE=1 SV=1	0.351
P37802	Transgelin-2 OS=Homo sapiens GN=TAGLN2 PE=1 SV=3	0.348
Q99497	Protein DJ-1 OS=Homo sapiens GN=PARK7 PE=1 SV=2	0.348
P58546	Myotrophin OS=Homo sapiens GN=MTPN PE=1 SV=2	0.347
P61604	10 kDa heat shock protein, mitochondrial OS=Homo sapiens GN=HSPE1 PE=1 SV=2	0.345
Q53HU8	Vimentin variant (Fragment) OS=Homo sapiens PE=2 SV=1	0.341
O43707	Alpha-actinin-4 OS=Homo sapiens GN=ACTN4 PE=1 SV=2	0.34
P23528	Cofilin-1 OS=Homo sapiens GN=CFL1 PE=1 SV=3	0.337
F8WF69	Clathrin light chain A OS=Homo sapiens GN=CLTA PE=1 SV=1	0.325
Q06323	Proteasome activator complex subunit 1 OS=Homo sapiens GN=PSME1 PE=1 SV=1	0.324
A8K588	cDNA FLJ76823, highly similar to Homo sapiens splicing factor, arginine/serine-rich 6 (SFRS6), mRNA OS=Homo sapiens PE=2 SV=1	0.322
A8K651	cDNA FLJ75700, highly similar to Homo sapiens complement component 1, q subcomponent binding protein (C1QBP), nuclear gene encoding mitochondrial protein, mRNA OS=Homo sapiens PE=2 SV=1	0.319
Q8WW12	PEST proteolytic signal-containing nuclear protein OS=Homo sapiens GN=PCNP PE=1 SV=2	0.308
A0A024R5Z7	Annexin OS=Homo sapiens GN=ANXA2 PE=3 SV=1	0.304
P04259	Keratin, type II cytoskeletal 6B OS=Homo sapiens GN=KRT6B PE=1 SV=5	0.298
P10645	Chromogranin-A OS=Homo sapiens GN=CHGA PE=1 SV=7	0.29
B4DL85	cDNA FLJ60660, highly similar to Hematological and neurological expressed1-like protein OS=Homo sapiens PE=2 SV=1	0.281
J3KTL2	Serine/arginine-rich-splicing factor 1 OS=Homo sapiens GN=SRSF1 PE=4 SV=1	0.274
Q9BRL6	Serine/arginine-rich splicing factor 8 OS=Homo sapiens GN=SRSF8 PE=1 SV=1	0.27
A8K3M9	cDNA FLJ76387, highly similar to Homo sapiens splicing factor, arginine/serine-rich 9 (SFRS9), mRNA OS=Homo sapiens PE=2 SV=1	0.27
B5BU83	Stathmin OS=Homo sapiens GN=STMN1 PE=2 SV=1	0.269
J3QRS3	Myosin regulatory light chain 12A OS=Homo sapiens GN=MYL12A PE=4 SV=1	0.255
A8K690	cDNA FLJ76863, highly similar to Homo sapiens stress-induced-phosphoprotein 1 (Hsp70/Hsp90-organizing protein) (STIP1), mRNA OS=Homo sapiens PE=2 SV=1	0.249
Q15717	ELAV-like protein 1 OS=Homo sapiens GN=ELAVL1 PE=1 SV=2	0.245
D9IAI1	Epididymis secretory protein Li 34 OS=Homo sapiens GN=HEL-S-34 PE=2 SV=1	0.241
B2RDE1	cDNA, FLJ96568, highly similar to Homo sapiens tropomyosin 3 (TPM3), mRNA OS=Homo sapiens PE=2 SV=1	0.24
I3L504	Eukaryotic translation initiation factor 5A-1 OS=Homo sapiens GN=EIF5A PE=1 SV=1	0.24
O60925	Prefoldin subunit 1 OS=Homo sapiens GN=PFDN1 PE=1 SV=2	0.239
P62310	U6 snRNA-associated Sm-like protein LSm3 OS=Homo sapiens GN=LSM3 PE=1 SV=2	0.234
Q5STK2	Prefoldin subunit 6, isoform CRA_b OS=Homo sapiens GN=PFDN6 PE=2 SV=1	0.234
P09382	Galectin-1 OS=Homo sapiens GN=LGALS1 PE=1 SV=2	0.233
E5RJR5	S-phase kinase-associated protein 1 OS=Homo sapiens GN=SKP1 PE=1 SV=1	0.223
P39687	Acidic leucine-rich nuclear phosphoprotein 32 family member A OS=Homo sapiens GN=ANP32A PE=1 SV=1	0.217
E9PAV3	Nascent polypeptide-associated complex subunit alpha, muscle-specific form OS=Homo sapiens GN=NACA PE=1 SV=1	0.215
P19338	Nucleolin OS=Homo sapiens GN=NCL PE=1 SV=3	0.215
P16402	Histone H1.3 OS=Homo sapiens GN=HIST1H1D PE=1 SV=2	0.21
H3BVE0	Uncharacterized protein (Fragment) OS=Homo sapiens PE=3 SV=1	0.194
Q5VXV3	SET OS=Homo sapiens GN=SET PE=2 SV=1	0.189
Q15293	Reticulocalbin-1 OS=Homo sapiens GN=RCN1 PE=1 SV=1	0.181
P67936	Tropomyosin alpha-4 chain OS=Homo sapiens GN=TPM4 PE=1 SV=3	0.174
B2R4R9	HCG26477 OS=Homo sapiens GN=RPS28 PE=2 SV=1	0.155
P05387	60S acidic ribosomal protein P2 OS=Homo sapiens GN=RPLP2 PE=1 SV=1	0.144
Q9UHV9	Prefoldin subunit 2 OS=Homo sapiens GN=PFDN2 PE=1 SV=1	0.138
H9ZYJ2	Thioredoxin OS=Homo sapiens GN=TXN PE=2 SV=1	0.135
E9PL57	Protein NEDD8-MDP1 (Fragment) OS=Homo sapiens GN=NEDD8-MDP1 PE=4 SV=1	0.126
Q13442	28 kDa heat- and acid-stable phosphoprotein OS=Homo sapiens GN=PDAP1 PE=1 SV=1	0.122
P55081	Microfibrillar-associated protein 1 OS=Homo sapiens GN=MFAP1 PE=1 SV=2	0.106
P39023	60S ribosomal protein L3 OS=Homo sapiens GN=RPL3 PE=1 SV=2	0.091
E9PQY2	Prefoldin subunit 4 OS=Homo sapiens GN=PFDN4 PE=1 SV=1	0.09
H0Y449	Nuclease-sensitive element-binding protein 1 (Fragment) OS=Homo sapiens GN=YBX1 PE=1 SV=1	0.039
P29966	Myristoylated alanine-rich C-kinase substrate OS=Homo sapiens GN=MARCKS PE=1 SV=4	0.03
P35580	Myosin-10 OS=Homo sapiens GN=MYH10 PE=1 SV=3	0.001
A0A024R1K7	Tyrosine 3-monooxygenase/tryptophan 5-monooxygenase activation protein, eta polypeptide, isoform CRA_b OS=Homo sapiens GN=YWHAH PE=3 SV=1	0.001
Q9H9B4	Sideroflexin-1 OS=Homo sapiens GN=SFXN1 PE=1 SV=4	0.001
F1T0F7	Cellular retinoic acid binding protein 1 OS=Homo sapiens GN=CRABP1 PE=2 SV=1	0.001
I3L0A0	HCG2044781 OS=Homo sapiens GN=TMEM189-UBE2V1 PE=4 SV=1	0.001
J7M2B1	Tyrosine-protein kinase receptor OS=Homo sapiens GN=EZR-ROS1 PE=2 SV=1	0.001
Q86SX6	Glutaredoxin-related protein 5, mitochondrial OS=Homo sapiens GN=GLRX5 PE=1 SV=2	0.001
Q15056	Eukaryotic translation initiation factor 4H OS=Homo sapiens GN=EIF4H PE=1 SV=5	0.001
A0A024R1A4	Ubiquitin-conjugating enzyme E2L 3, isoform CRA_a OS=Homo sapiens GN=UBE2L3 PE=3 SV=1	0.001
P33316	Deoxyuridine 5'-triphosphate nucleotidohydrolase, mitochondrial OS=Homo sapiens GN=DUT PE=1 SV=4	0.001
A0A087X2I6	Keratin, type I cuticular Ha3-II OS=Homo sapiens GN=KRT33B PE=3 SV=1	0.001
B7Z7U0	cDNA FLJ61739, highly similar to Serine/arginine repetitive matrix protein 1 OS=Homo sapiens PE=2 SV=1	0.001
Q6ZN40	Tropomyosin 1 (Alpha), isoform CRA_f OS=Homo sapiens GN=TPM1 PE=2 SV=1	0.001
Q59GX9	Ribosomal protein L5 variant (Fragment) OS=Homo sapiens PE=2 SV=1	0.001

## Sheet: Day9 upregulated proteins
Upregulated-proteins identified and label-free quatified by nHPLC-LC-MS/MS analysis in Day9
Accession	Description	Abundance Ratio: (day 9) / (day 0)
Q15323	Keratin, type I cuticular Ha1 OS=Homo sapiens GN=KRT31 PE=2 SV=3	1000
Q6DEN2	DPYSL3 protein OS=Homo sapiens GN=DPYSL3 PE=2 SV=1	1000
Q00688	Peptidyl-prolyl cis-trans isomerase FKBP3 OS=Homo sapiens GN=FKBP3 PE=1 SV=1	1000
A8K3B0	cDNA FLJ77877, highly similar to Human ENO2 neuron specific (gamma) enolase OS=Homo sapiens PE=2 SV=1	1000
P80723	Brain acid soluble protein 1 OS=Homo sapiens GN=BASP1 PE=1 SV=2	1000
P27695	DNA-(apurinic or apyrimidinic site) lyase OS=Homo sapiens GN=APEX1 PE=1 SV=2	1000
E9KL44	Epididymis tissue sperm binding protein Li 14m OS=Homo sapiens PE=2 SV=1	1000
Q14533	Keratin, type II cuticular Hb1 OS=Homo sapiens GN=KRT81 PE=1 SV=3	1000
O95881	Thioredoxin domain-containing protein 12 OS=Homo sapiens GN=TXNDC12 PE=1 SV=1	1000
P06703	Protein S100-A6 OS=Homo sapiens GN=S100A6 PE=1 SV=1	1000
A0A087X1N7	Nebulin OS=Homo sapiens GN=NEB PE=4 SV=1	1000
Q13151	Heterogeneous nuclear ribonucleoprotein A0 OS=Homo sapiens GN=HNRNPA0 PE=1 SV=1	1000
Q13315	Serine-protein kinase ATM OS=Homo sapiens GN=ATM PE=1 SV=4	1000
A0A024R056	Guanine nucleotide binding protein (G protein), beta polypeptide 1, isoform CRA_a OS=Homo sapiens GN=GNB1 PE=4 SV=1	1000
B2R5M8	Isocitrate dehydrogenase [NADP] OS=Homo sapiens PE=2 SV=1	1000
D3DPK5	SH3 domain binding glutamic acid-rich protein like 3, isoform CRA_a (Fragment) OS=Homo sapiens GN=SH3BGRL3 PE=4 SV=1	1000
P62917	60S ribosomal protein L8 OS=Homo sapiens GN=RPL8 PE=1 SV=2	1000
P38159	RNA-binding motif protein, X chromosome OS=Homo sapiens GN=RBMX PE=1 SV=3	1000
Q15366	Poly(rC)-binding protein 2 OS=Homo sapiens GN=PCBP2 PE=1 SV=1	1000
K7ES00	Histone H3.3 (Fragment) OS=Homo sapiens GN=H3F3B PE=1 SV=1	52.045
P06748	Nucleophosmin OS=Homo sapiens GN=NPM1 PE=1 SV=2	47.395
P35580	Myosin-10 OS=Homo sapiens GN=MYH10 PE=1 SV=3	42.104
A0A0A0MT26	Sodium/potassium-transporting ATPase subunit alpha-3 OS=Homo sapiens GN=ATP1A3 PE=4 SV=1	42.059
E5KNY5	Leucine-rich PPR-motif containing OS=Homo sapiens GN=LRPPRC PE=4 SV=1	32.761
E5RJD8	Tubulin-specific chaperone A OS=Homo sapiens GN=TBCA PE=1 SV=1	28.429
Q9UK76	Hematological and neurological expressed 1 protein OS=Homo sapiens GN=HN1 PE=1 SV=3	19.941
B2R5M3	cDNA, FLJ92530, highly similar to Homo sapiens chromogranin B (secretogranin 1) (CHGB), mRNA OS=Homo sapiens PE=2 SV=1	13.83
Q9UJZ1	Stomatin-like protein 2, mitochondrial OS=Homo sapiens GN=STOML2 PE=1 SV=1	8.66
A0A087X2I6	Keratin, type I cuticular Ha3-II OS=Homo sapiens GN=KRT33B PE=3 SV=1	8.54
Q8WVX7	Ribosomal protein S19 (Fragment) OS=Homo sapiens PE=2 SV=1	8.509
F1T0F7	Cellular retinoic acid binding protein 1 OS=Homo sapiens GN=CRABP1 PE=2 SV=1	8.221
Q32Q12	Nucleoside diphosphate kinase OS=Homo sapiens GN=NME1-NME2 PE=2 SV=1	8.046
P13521	Secretogranin-2 OS=Homo sapiens GN=SCG2 PE=1 SV=2	7.554
Q53F64	Heterogeneous nuclear ribonucleoprotein AB isoform a variant (Fragment) OS=Homo sapiens PE=2 SV=1	6.852
B0YIW2	Apolipoprotein C-III OS=Homo sapiens GN=APOC3 PE=4 SV=1	6.336
E7EX29	14-3-3 protein zeta/delta (Fragment) OS=Homo sapiens GN=YWHAZ PE=1 SV=1	6.082
A0A0A6YYJ8	Putative RNA-binding protein Luc7-like 2 OS=Homo sapiens GN=LUC7L2 PE=4 SV=1	5.451
O15240	Neurosecretory protein VGF OS=Homo sapiens GN=VGF PE=1 SV=2	5.058
Q06587	E3 ubiquitin-protein ligase RING1 OS=Homo sapiens GN=RING1 PE=1 SV=2	4.968
A8MU27	Small ubiquitin-related modifier 3 OS=Homo sapiens GN=SUMO3 PE=1 SV=1	4.96
E5RJR5	S-phase kinase-associated protein 1 OS=Homo sapiens GN=SKP1 PE=1 SV=1	4.41
B5BUB1	RuvB-like 1 (Fragment) OS=Homo sapiens GN=RUVBL1 PE=2 SV=1	4.395
P68371	Tubulin beta-4B chain OS=Homo sapiens GN=TUBB4B PE=1 SV=1	4.31
P13645	Keratin, type I cytoskeletal 10 OS=Homo sapiens GN=KRT10 PE=1 SV=6	4.186
P29373	Cellular retinoic acid-binding protein 2 OS=Homo sapiens GN=CRABP2 PE=1 SV=2	4.074
Q5U077	L-lactate dehydrogenase OS=Homo sapiens GN=LDHB PE=2 SV=1	4.05
P35908	Keratin, type II cytoskeletal 2 epidermal OS=Homo sapiens GN=KRT2 PE=1 SV=2	3.906
B1APY8	ELAV-like protein OS=Homo sapiens GN=ELAVL4 PE=3 SV=1	3.627
A0A024R0Q4	Phospholipase D family, member 3, isoform CRA_b OS=Homo sapiens GN=PLD3 PE=4 SV=1	3.129
B2R5W3	cDNA, FLJ92658, highly similar to Homo sapiens poly (ADP-ribose) polymerase family, member 1 (PARP1), mRNA OS=Homo sapiens PE=2 SV=1	3.071
P62263	40S ribosomal protein S14 OS=Homo sapiens GN=RPS14 PE=1 SV=3	3.046
Q5JXB2	Putative ubiquitin-conjugating enzyme E2 N-like OS=Homo sapiens GN=UBE2NL PE=1 SV=1	2.949
H3BN98	Uncharacterized protein (Fragment) OS=Homo sapiens PE=4 SV=2	2.645
P13647	Keratin, type II cytoskeletal 5 OS=Homo sapiens GN=KRT5 PE=1 SV=3	2.464
Q14108	Lysosome membrane protein 2 OS=Homo sapiens GN=SCARB2 PE=1 SV=2	2.441
H6VRG1	Keratin 1 OS=Homo sapiens GN=KRT1 PE=3 SV=1	2.419
Q08211	ATP-dependent RNA helicase A OS=Homo sapiens GN=DHX9 PE=1 SV=4	2.417
X5DNI1	Collapsin response mediator protein 1 isoform A (Fragment) OS=Homo sapiens GN=CRMP1 PE=2 SV=1	2.405
A0A087X0X3	Heterogeneous nuclear ribonucleoprotein M OS=Homo sapiens GN=HNRNPM PE=1 SV=1	2.399
B3KN29	cDNA FLJ13371 fis, clone PLACE1000656, highly similar to PRA1 family protein 2 OS=Homo sapiens PE=2 SV=1	2.201
P23246	Splicing factor, proline- and glutamine-rich OS=Homo sapiens GN=SFPQ PE=1 SV=2	2.149
P11279	Lysosome-associated membrane glycoprotein 1 OS=Homo sapiens GN=LAMP1 PE=1 SV=3	2.144
P48735	Isocitrate dehydrogenase [NADP], mitochondrial OS=Homo sapiens GN=IDH2 PE=1 SV=2	2.123
P55084	Trifunctional enzyme subunit beta, mitochondrial OS=Homo sapiens GN=HADHB PE=1 SV=3	2.119
P27348	14-3-3 protein theta OS=Homo sapiens GN=YWHAQ PE=1 SV=1	2.117
O75947	ATP synthase subunit d, mitochondrial OS=Homo sapiens GN=ATP5H PE=1 SV=3	2.112
B4DPP6	cDNA FLJ54371, highly similar to Serum albumin OS=Homo sapiens PE=2 SV=1	2.104

## Sheet: Day9 downregulated proteins
Downregulated-proteins identified and label-free quatified by nHPLC-LC-MS/MS analysis in Day9
Accession	Description	Abundance Ratio: (day 6) / (day 0)
B3KQF5	cDNA FLJ90381 fis, clone NT2RP2005035, highly similar to Calumenin OS=Homo sapiens PE=2 SV=1	0.502
A8K690	cDNA FLJ76863, highly similar to Homo sapiens stress-induced-phosphoprotein 1 (Hsp70/Hsp90-organizing protein) (STIP1), mRNA OS=Homo sapiens PE=2 SV=1	0.493
A8K4Z4	cDNA FLJ75549, highly similar to Homo sapiens ribosomal protein, large, P0 (RPLP0), transcript variant 1, mRNA OS=Homo sapiens PE=2 SV=1	0.476
B2R9U2	cDNA, FLJ94557, highly similar to Homo sapiens FK506 binding protein 4, 59kDa (FKBP4), mRNA OS=Homo sapiens PE=2 SV=1	0.474
Q8WW12	PEST proteolytic signal-containing nuclear protein OS=Homo sapiens GN=PCNP PE=1 SV=2	0.467
H0Y449	Nuclease-sensitive element-binding protein 1 (Fragment) OS=Homo sapiens GN=YBX1 PE=1 SV=1	0.46
P13010	X-ray repair cross-complementing protein 5 OS=Homo sapiens GN=XRCC5 PE=1 SV=3	0.455
P40926	Malate dehydrogenase, mitochondrial OS=Homo sapiens GN=MDH2 PE=1 SV=3	0.45
A0A024RAZ7	Heterogeneous nuclear ribonucleoprotein A1, isoform CRA_b OS=Homo sapiens GN=HNRPA1 PE=4 SV=1	0.449
A8K486	Peptidyl-prolyl cis-trans isomerase OS=Homo sapiens PE=2 SV=1	0.443
P29966	Myristoylated alanine-rich C-kinase substrate OS=Homo sapiens GN=MARCKS PE=1 SV=4	0.433
P60174	Triosephosphate isomerase OS=Homo sapiens GN=TPI1 PE=1 SV=3	0.43
Q9H2G2	STE20-like serine/threonine-protein kinase OS=Homo sapiens GN=SLK PE=1 SV=1	0.428
J3QRS3	Myosin regulatory light chain 12A OS=Homo sapiens GN=MYL12A PE=4 SV=1	0.428
A8K6V3	cDNA FLJ78677, highly similar to Homo sapiens splicing factor 3b, subunit 3, 130kDa (SF3B3), mRNA OS=Homo sapiens PE=2 SV=1	0.415
A0A024R6W0	Aspartate aminotransferase OS=Homo sapiens GN=GOT2 PE=3 SV=1	0.412
P30048	Thioredoxin-dependent peroxide reductase, mitochondrial OS=Homo sapiens GN=PRDX3 PE=1 SV=3	0.404
B2R6F3	Splicing factor arginine/serine-rich 3 OS=Homo sapiens GN=SFRS3 PE=2 SV=1	0.4
H9STE0	Cytochrome c oxidase subunit 2 OS=Homo sapiens GN=COX2 PE=3 SV=1	0.398
Q9BRL6	Serine/arginine-rich splicing factor 8 OS=Homo sapiens GN=SRSF8 PE=1 SV=1	0.397
P16402	Histone H1.3 OS=Homo sapiens GN=HIST1H1D PE=1 SV=2	0.392
D9IAI1	Epididymis secretory protein Li 34 OS=Homo sapiens GN=HEL-S-34 PE=2 SV=1	0.39
A8K651	cDNA FLJ75700, highly similar to Homo sapiens complement component 1, q subcomponent binding protein (C1QBP), nuclear gene encoding mitochondrial protein, mRNA OS=Homo sapiens PE=2 SV=1	0.385
H3BVE0	Uncharacterized protein (Fragment) OS=Homo sapiens PE=3 SV=1	0.382
A0A024R5H0	Barrier to autointegration factor 1, isoform CRA_a OS=Homo sapiens GN=BANF1 PE=4 SV=1	0.365
P10645	Chromogranin-A OS=Homo sapiens GN=CHGA PE=1 SV=7	0.363
A8K588	cDNA FLJ76823, highly similar to Homo sapiens splicing factor, arginine/serine-rich 6 (SFRS6), mRNA OS=Homo sapiens PE=2 SV=1	0.359
P46776	60S ribosomal protein L27a OS=Homo sapiens GN=RPL27A PE=1 SV=2	0.354
Q86U42	Polyadenylate-binding protein 2 OS=Homo sapiens GN=PABPN1 PE=1 SV=3	0.346
P19338	Nucleolin OS=Homo sapiens GN=NCL PE=1 SV=3	0.336
P05387	60S acidic ribosomal protein P2 OS=Homo sapiens GN=RPLP2 PE=1 SV=1	0.336
E9PAV3	Nascent polypeptide-associated complex subunit alpha, muscle-specific form OS=Homo sapiens GN=NACA PE=1 SV=1	0.333
E9PQY2	Prefoldin subunit 4 OS=Homo sapiens GN=PFDN4 PE=1 SV=1	0.333
B2R4R9	HCG26477 OS=Homo sapiens GN=RPS28 PE=2 SV=1	0.33
A8K3M9	cDNA FLJ76387, highly similar to Homo sapiens splicing factor, arginine/serine-rich 9 (SFRS9), mRNA OS=Homo sapiens PE=2 SV=1	0.329
Q16629	Serine/arginine-rich splicing factor 7 OS=Homo sapiens GN=SRSF7 PE=1 SV=1	0.328
Q9UHV9	Prefoldin subunit 2 OS=Homo sapiens GN=PFDN2 PE=1 SV=1	0.325
P62310	U6 snRNA-associated Sm-like protein LSm3 OS=Homo sapiens GN=LSM3 PE=1 SV=2	0.318
P07954	Fumarate hydratase, mitochondrial OS=Homo sapiens GN=FH PE=1 SV=3	0.312
Q53HU8	Vimentin variant (Fragment) OS=Homo sapiens PE=2 SV=1	0.305
B2R5B3	Histone H2A OS=Homo sapiens PE=2 SV=1	0.303
J3KTL2	Serine/arginine-rich-splicing factor 1 OS=Homo sapiens GN=SRSF1 PE=4 SV=1	0.303
Q5STK2	Prefoldin subunit 6, isoform CRA_b OS=Homo sapiens GN=PFDN6 PE=2 SV=1	0.3
Q5VXV3	SET OS=Homo sapiens GN=SET PE=2 SV=1	0.293
I3L504	Eukaryotic translation initiation factor 5A-1 OS=Homo sapiens GN=EIF5A PE=1 SV=1	0.292
Q13442	28 kDa heat- and acid-stable phosphoprotein OS=Homo sapiens GN=PDAP1 PE=1 SV=1	0.29
P67936	Tropomyosin alpha-4 chain OS=Homo sapiens GN=TPM4 PE=1 SV=3	0.286
P55081	Microfibrillar-associated protein 1 OS=Homo sapiens GN=MFAP1 PE=1 SV=2	0.283
Q15056	Eukaryotic translation initiation factor 4H OS=Homo sapiens GN=EIF4H PE=1 SV=5	0.258
A0A024RBB7	Nucleosome assembly protein 1-like 1, isoform CRA_a OS=Homo sapiens GN=NAP1L1 PE=3 SV=1	0.244
P39687	Acidic leucine-rich nuclear phosphoprotein 32 family member A OS=Homo sapiens GN=ANP32A PE=1 SV=1	0.236
P49915	GMP synthase [glutamine-hydrolyzing] OS=Homo sapiens GN=GMPS PE=1 SV=1	0.222
Q13595	Transformer-2 protein homolog alpha OS=Homo sapiens GN=TRA2A PE=1 SV=1	0.203
B2R7B5	cDNA, FLJ93365, highly similar to Homo sapiens KH domain containing, RNA binding, signal transduction associated 1 (KHDRBS1), mRNA OS=Homo sapiens PE=2 SV=1	0.165
P30939	5-hydroxytryptamine receptor 1F OS=Homo sapiens GN=HTR1F PE=2 SV=1	0.157
P39023	60S ribosomal protein L3 OS=Homo sapiens GN=RPL3 PE=1 SV=2	0.096
P43246	DNA mismatch repair protein Msh2 OS=Homo sapiens GN=MSH2 PE=1 SV=1	0.001
A0A024R6C9	Dihydrolipoamide S-succinyltransferase (E2 component of 2-oxo-glutarate complex), isoform CRA_a OS=Homo sapiens GN=DLST PE=3 SV=1	0.001
P61026	Ras-related protein Rab-10 OS=Homo sapiens GN=RAB10 PE=1 SV=1	0.001
O75643	U5 small nuclear ribonucleoprotein 200 kDa helicase OS=Homo sapiens GN=SNRNP200 PE=1 SV=2	0.001
P29401	Transketolase OS=Homo sapiens GN=TKT PE=1 SV=3	0.001
O43707	Alpha-actinin-4 OS=Homo sapiens GN=ACTN4 PE=1 SV=2	0.001
Q15293	Reticulocalbin-1 OS=Homo sapiens GN=RCN1 PE=1 SV=1	0.001
A0A024R1K7	Tyrosine 3-monooxygenase/tryptophan 5-monooxygenase activation protein, eta polypeptide, isoform CRA_b OS=Homo sapiens GN=YWHAH PE=3 SV=1	0.001
A0A024R1A4	Ubiquitin-conjugating enzyme E2L 3, isoform CRA_a OS=Homo sapiens GN=UBE2L3 PE=3 SV=1	0.001
P33316	Deoxyuridine 5'-triphosphate nucleotidohydrolase, mitochondrial OS=Homo sapiens GN=DUT PE=1 SV=4	0.001
B7Z7U0	cDNA FLJ61739, highly similar to Serine/arginine repetitive matrix protein 1 OS=Homo sapiens PE=2 SV=1	0.001
Q6ZN40	Tropomyosin 1 (Alpha), isoform CRA_f OS=Homo sapiens GN=TPM1 PE=2 SV=1	0.001
Q59GX9	Ribosomal protein L5 variant (Fragment) OS=Homo sapiens PE=2 SV=1	0.001

## Sheet: Overall Regulated Proteins
Combined All Regualted Proteins
Day 3	Day 6	Day 9
Q00688	E9KL44	Q15323
A8K3B0	Q14533	Q6DEN2
P80723	O95881	Q00688
P27695	P06703	A8K3B0
O95881	A0A087X1N7	P80723
P06703	Q13151	P27695
A0A087X1N7	Q13315	E9KL44
Q13151	A0A024R056	Q14533
Q13315	B2R5M8	O95881
A0A024R056	D3DPK5	P06703
B2R5M8	P62917	A0A087X1N7
D3DPK5	P38159	Q13151
P62917	Q15366	Q13315
P38159	Q16891	A0A024R056
Q15366	A8K525	B2R5M8
Q16891	E5KNY5	D3DPK5
A8K525	A0A0A0MT26	P62917
E5KNY5	P06748	P38159
A0A0A0MT26	Q9UJZ1	Q15366
P35580	B4DR52	K7ES00
K7ES00	K7ES00	P06748
Q9UK76	B4DE59	P35580
A0A024R1K7	E5RJD8	A0A0A0MT26
Q32Q12	Q14108	E5KNY5
Q9UJZ1	Q9UK76	E5RJD8
P29373	P35908	Q9UK76
P06748	P68371	B2R5M3
Q53F64	Q32Q12	Q9UJZ1
A0A0A6YYJ8	P11279	A0A087X2I6
B4DT31	P13645	Q8WVX7
A8MU27	A0A024R0Q4	F1T0F7
E5RJR5	Q08211	Q32Q12
E7EX29	P13647	P13521
P68371	Q8WVX7	Q53F64
Q14108	P29373	B0YIW2
Q5JXB2	P48735	E7EX29
Q08211	P55084	A0A0A6YYJ8
P13521	P43246	O15240
A0A024R0Q4	B1APY8	Q06587
E5RJD8	Q53F64	A8MU27
P48735	B2R5W3	E5RJR5
P11279	A0A0A6YYJ8	B5BUB1
A0A087X0X3	Q9BS26	P68371
Q17RC7	A0A087X0X3	P13645
P62805	H3BN98	P29373
H3BN98	H6VRG1	Q5U077
O75367	A8MU27	P35908
P23246	P35527	B1APY8
P27348	A0A024QZN9	A0A024R0Q4
B2R5W3	B3KN29	B2R5W3
A0A024R1A3	P63261	P62263
H7C2I1	A0A024RAD5	Q5JXB2
V5YQU3	Q6IPH7	H3BN98
P62269	P13521	P13647
E9PAV3	V5YQU3	Q14108
H3BVE0	Q99714	H6VRG1
Q8WW12	P14625	Q08211
B4DPP6	P35998	X5DNI1
Q15293	P23246	A0A087X0X3
P81605	A2A3R6	B3KN29
A0A024RDF6	P52209	P23246
Q16643	Q99623	P11279
P19338	A0A024R713	P48735
B4DI54	H7C2I1	P55084
A8K690	A0A024R1A3	P27348
B2R6F3	P27635	O75947
P30040	P21796	B4DPP6
A8K588	P27824	B3KQF5
B5BU83	Q9Y277	A8K690
P29966	P62913	A8K4Z4
A0A024RAZ7	P81605	B2R9U2
P10645	P49411	Q8WW12
A8K651	A8K3C3	H0Y449
D9IAI1	P50454	P13010
O60925	A0A024R371	P40926
Q86SX6	P13073	A0A024RAZ7
E9PL57	B4DJ30	A8K486
H9ZYJ2	Q6FHX6	P29966
P61604	Q9UK08	P60174
A8K3M9	P68104	Q9H2G2
P05387	D6R956	J3QRS3
Q9UHV9	P25398	A8K6V3
Q13595	P07737	A0A024R6W0
E9PQY2	Q71U36	P30048
Q15056	B4DI54	B2R6F3
P55081	Q9Y2V2	H9STE0
P67936	P30044	Q9BRL6
B4DL85	B2RDY9	P16402
A0A024R1A4	A0A024R3W7	D9IAI1
P33316	Q86U42	A8K651
J3KTL2	Q13435	H3BVE0
P09382	B8ZWD9	A0A024R5H0
I3L504	Q16629	P10645
B2R4R9	P30939	A8K588
P62310	P06733	P46776
Q9Y2V2	P62269	Q86U42
P04259	B7Z6Z4	P19338
H0Y449	B2R5B3	P05387
Q13442	Q16643	E9PAV3
Q5STK2	Q14103	E9PQY2
B4DE59	Q13595	B2R4R9
Q8WVX7	Q13185	A8K3M9
Q6IPH7	A8K486	Q16629
B2R7B5	A0A024RBB7	Q9UHV9
A0A087X2I6	E9PB61	P62310
B7Z7U0	P60174	P07954
Q6ZN40	B2R6F3	Q53HU8
Q59GX9	A0A024RDF6	B2R5B3
	P30626	J3KTL2
	Q92804	Q5STK2
	P37802	Q5VXV3
	Q99497	I3L504
	P58546	Q13442
	P61604	P67936
	Q53HU8	P55081
	O43707	Q15056
	P23528	A0A024RBB7
	F8WF69	P39687
	Q06323	P49915
	A8K588	Q13595
	A8K651	B2R7B5
	Q8WW12	P30939
	A0A024R5Z7	P39023
	P04259	P43246
	P10645	A0A024R6C9
	B4DL85	P61026
	J3KTL2	O75643
	Q9BRL6	P29401
	A8K3M9	O43707
	B5BU83	Q15293
	J3QRS3	A0A024R1K7
	A8K690	A0A024R1A4
	Q15717	P33316
	D9IAI1	B7Z7U0
	B2RDE1	Q6ZN40
	I3L504	Q59GX9
	O60925
	P62310
	Q5STK2
	P09382
	E5RJR5
	P39687
	E9PAV3
	P19338
	P16402
	H3BVE0
	Q5VXV3
	Q15293
	P67936
	B2R4R9
	P05387
	Q9UHV9
	H9ZYJ2
	E9PL57
	Q13442
	P55081
	P39023
	E9PQY2
	H0Y449
	P29966
	P35580
	A0A024R1K7
	Q9H9B4
	F1T0F7
	I3L0A0
	J7M2B1
	Q86SX6
	Q15056
	A0A024R1A4
	P33316
	A0A087X2I6
	B7Z7U0
	Q6ZN40
	Q59GX9
